# Supplementary material for: Deep-sea-floor diversity in Asteroidea is shaped by competing processes across different latitudes and oceans
Source: Nat Ecol Evol. 2025 Aug 8;9(10):1910–23. doi: 10.1038/s41559-025-02808-2 (PMC12507690; doi:10.1038/s41559-025-02808-2)
Supplement: Supplementary file 4 — Supplementary Data 1. Full details of the OBIS datasets used in the analysis including the number of Asteroidea records. Supplementary Data 2. Taxonomic list of species used in the analysis including the range and bathymetric data used for the interpolation analyses. [file 41559_2025_2808_MOESM4_ESM.xlsx]

## Sheet: Supplementary Data 1
dataset_title	dataset_doi	dataset_key	dataset_citation	number_records
Abundance of Rocky Reef Fishes, Invertebrates and Algae, Reef Check California (RCCA), 2006 - 2017	10.25494/p6js3m	4ef2bed0-d40f-49c9-bb64-c46a301a5a72		27807
NMNH Extant Specimen Records (USNM, US)	10.15468/hnhrg3	821cc27a-e3bb-4bc5-ac34-89ada245069d	Orrell T, Informatics and Data Science Center - Digital Stewardship (2024). NMNH Extant Specimen Records (USNM, US). Version 1.87. National Museum of Natural History, Smithsonian Institution. Occurrence dataset. https://collections.nmnh.si.edu/ipt/resource?r=nmnh_extant_dwc-a&v=1.87	25608
MARINe/PISCO: Intertidal: MARINe Long-Term Monitoring Surveys: Sea Stars and Katharina	10.15468/zpwtwp	9608a10c-092d-4885-ac17-fa07d4c7cd8d	Multi-Agency Rocky Intertidal Network (MARINe), Partnership Interdisciplinary Studies Coastal Oceans for of (PISCO), Pete Raimondi, Richard Ambrose, Jack Engle, Jennifer Burnaford, Jayson Smith, Jenn Caselle, Jenny Waddell, Megan Dethier, Darren Fong, Ben Becker, Steven Fradkin, Heath Bohlmann, Melissa Miner, Jessica Curran, Lauren Pandori, Stephen Whitaker, & Jan Roletto. (2024). MARINe/PISCO: I…	18914
The echinoderm collection (IE) of the Muséum national d'Histoire naturelle (MNHN - Paris)	10.15468/tp2nxo	b568aebb-b2c8-4dd2-8a59-ab74d50f8640		17914
Environmental baseline data in abyssal plain off Minami Torishima based on megafauna occurrence	10.48518/00017	7be214bb-0be6-47ec-a0f5-efb37af38da6	Inomata K. Kawagucci S. Miwa T. and Yamamoto H (2023) Environmental baseline data in abyssal plain off Minami Torishima based on 16S rRNA gene, 18S rRNA gene, physicochemical parameters and meiofauna community, and megafauna occurrence. https://doi.org/10.48518/00017	16510
Seasearch Marine Surveys in Scotland	10.15468/0hyjxi	990e845f-836b-4467-bc5f-46c8495259ec		15309
Seasearch Marine Surveys in England	10.15468/kywx6m	52422715-c1db-40a0-ba16-b84a295d248a		15190
Marine Nature Conservation Review (MNCR) and associated benthic marine data held and managed by JNCC	10.15468/kcx3ca	139a966c-22d5-486b-bff2-cfcbccd6fdfc		13217
NOAA AFSC North Pacific Groundfish Observer	10.15468/bg83kc	e3e34e67-86ad-4d16-ae51-856c8896390a		13059
International Barcode of Life project (iBOL)	10.15468/inygc6	040c5662-da76-4782-a48e-cdea1892d14c	International Barcode of Life project (iBOL)	12585
Bull Kelp Forest Ecosystem Monitoring Database, Northern California, 1971-2023	10.25494/p66w3j	0a9abcfb-2ac6-44b3-b241-ca66eff99b76	Laura Rogers-Bennett, & Robert Klamt. (2024). Bull Kelp Forest Ecosystem Monitoring Database, Northern California, 1971-2023 (ongoing). California Ocean Protection Council Data Repository. doi:10.25494/P66W3J.	12135
Programme BioObs: observations naturalistes en milieux aquatiques-Observations de BioObs.	10.15468/ldch7a	25e3e8f1-86ee-440c-adfc-8e63759a6505		10873
Environmental Monitoring database (MOD) DNV	10.15468/q8qykg	bed78790-cbec-44af-82af-fe78e9692287		10857
Species data for Scottish waters held and managed by Scottish Natural Heritage, derived from benthic surveys 1993 to 2018	10.15468/faxvgd	edd017b6-bf00-4b00-93ad-9789c42a36b1		10734
MARINe/PISCO: Intertidal: MARINe Coastal Biodiversity Surveys: Swath Surveys Summarized	10.6085/aa/marine_cbs.11.6	fdcdc447-2032-4edf-9519-0ec89ae1b9c5	Multi-Agency Rocky Intertidal Network (MARINe), Partnership for Interdisciplinary Studies of Coastal Oceans (PISCO), Raimondi P (2024). MARINe/PISCO: Intertidal: MARINe Coastal Biodiversity Surveys: Swath Surveys Summarized. Version 1.3. United States Geological Survey. Samplingevent dataset. https://ipt-obis.gbif.us/resource?r=marine_cbs_swath_surveys&v=1.3	9465
Australian Museum provider for OZCAM	10.15468/e7susi	dce8feb0-6c89-11de-8225-b8a03c50a862	Australian Museum (2023). Australian Museum provider for OZCAM. Occurrence dataset https://doi.org/10.15468/e7susi accessed via GBIF.org on 2024-07-02.	9069
Natural History Museum (London) Collection Specimens	10.5519/qd.bsakaeih	7e380070-f762-11e1-a439-00145eb45e9a	Natural History Museum (2024). Data Portal query on 1 resources created at 2024-09-20 10:00:02.948543 PID https://doi.org/10.5519/qd.bsakaeih	8921
Artportalen	10.15468/kllkyl	38b4c89f-584c-41bb-bd8f-cd1def33e92f	SLU Swedish Species Information Centre, Liljeblad J (2024). Artportalen. Version 92.389. SLU Artdatabanken. Occurrence dataset. https://www.gbif.se/ipt/resource?r=artdata&v=92.389	8247
CAS Invertebrate Zoology (IZ)	10.15468/tiac99	44bcde48-ac71-46f2-bf73-24fc3c008b6c		8242
NIWA Invertebrate Collection	10.15468/6qgswo	4d0b1b2a-3209-49ce-bb93-7503e4868019	NIWA (2018): NIWA Invertebrate Collection. v1.1. The National Institute of Water and Atmospheric Research (NIWA). Dataset/Occurrence. https://nzobisipt.niwa.co.nz/resource?r=obisspecify&amp;v=1.1	8002
Maritimes Summer Research Vessel Surveys	10.15468/93x7ec	ec186b76-898c-435b-9aea-ebbd5785a25f	Regnier-McKellar C (2021): Maritimes Summer Research Vessel Surveys. v1.2. Fisheries and Oceans Canada. Dataset/Samplingevent. http://ipt.iobis.org/obiscanada/resource?r=maritimes_summer_rv_surveys&v=1.2	7847
Natural England Marine Monitoring surveys	10.15468/ysikg5	fae37d1f-5b7a-4fe2-8cfa-8948aefbcac2		7557
Western Australian Museum provider for OZCAM	10.15468/5qt0dm	7c93d290-6c8b-11de-8226-b8a03c50a862	Western Australian Museum (2024). Western Australian Museum provider for OZCAM. Occurrence dataset https://doi.org/10.15468/5qt0dm accessed via GBIF.org on 2024-07-02.	7036
MARINe/PISCO: Intertidal: MARINe Long-Term Monitoring Surveys: Photo Plots and Transects Summarized	10.15468/ranfdh	e24dcb47-89f9-4481-a8ac-c38ef26b2865	Multi-Agency Rocky Intertidal Network (MARINe), Partnership for Interdisciplinary Studies of Coastal Oceans (PISCO), Raimondi P, Ambrose R, Engle J, Burnaford J, Smith J, Caselle J, Waddell J, Dethier M, Fong D, Becker B, Fradkin S, Bohlmann H, Miner M, Graham S, Pandori L, Whitaker S, Roletto J, Gaddam R, LaScala-Gruenewald D (2024). MARINe/PISCO: Intertidal: MARINe Long-Term Monitoring Surveys:…	6341
DFO Quebec Region Ecosystemic bottom trawl surveys 2004-2022	10.15468/mzyp3e	199958ab-9096-43e1-9f4c-8a4d97feb024	Bernier D, Boulanger M, Bourdages H, Nozères C, Vanier C, Isabel L (2023). DFO Quebec Region Ecosystemic bottom trawl surveys 2004-2022. Version 3.6. Fisheries and Oceans Canada. Samplingevent dataset. http://iobis.org/mapper/?resource_id=2542	5924
Agri-Food and Biosciences Institute Marine Surveys	10.15468/d2mwmv	a2a36824-70bb-431a-a5a4-1f848e5cc9b3		5736
Museums Victoria provider for OZCAM	10.15468/lp1ctu	39905320-6c8a-11de-8226-b8a03c50a862	Museums Victoria (2023). Museums Victoria provider for OZCAM. Occurrence dataset https://doi.org/10.15468/lp1ctu accessed via GBIF.org on 2024-07-02.	5728
Victorian Biodiversity Atlas	10.15468/khlfs3	37beb6ea-e591-41e3-b781-e384250dc42c	Victorian Department of Environment, Land, Water and Planning (2024). Victorian Biodiversity Atlas. Occurrence dataset https://doi.org/10.15468/khlfs3 accessed via GBIF.org on 2024-07-02.	5531
Pacific Multispecies Small Mesh Bottom Trawl Survey	10.15468/as24m7	310dbb60-e369-4ec2-a6d8-8e4de843b208	Flemming R (2013): Pacific Multispecies Small Mesh Bottom Trawl Survey. v2.4. Fisheries and Oceans Canada. Dataset/Samplingevent. http://iobis.org/mapper/?resource_id=261	5206
Museum of Comparative Zoology, Harvard University	10.15468/p5rupv	4bfac3ea-8763-4f4b-a71a-76a6f5f243d3	Museum of Comparative Zoology, Harvard University (2016): Museum of Comparative Zoology, Harvard University. Dataset/Occurrence. http://digir.mcz.harvard.edu/ipt/resource?r=mczbase doi:10.15468/p5rupv	5055
Marine Invertebrate voucher specimens at the Florida Biodiversity Collection, Florida Fish and Wildlife Conservation Commission	10.15468/bfd6ci	a0a4d131-f53f-43b2-a1ba-254473b8a006		4877
DFO Quebec Region Magdalen Islands Sea Scallop Survey 1992-2019	10.15468/r638gm	4589d944-e08f-4b8f-875c-d671be0b0b4a	Belley, R, Boulanger M-P, Roy V, Sean A-S, Nozères C (2023). DFO Quebec Region Magdalen Islands Sea Scallop Survey. Version 1.0. Fisheries and Oceans Canada. Occurrence dataset. https://ipt.iobis.org/obiscanada/resource?r=dfo_que_idm_pm&amp;v=1.0	4768
Seasearch Marine Surveys in Ireland	10.15468/pyugge	928304f1-d313-47cd-b17b-0232bc27b727		4711
New Zealand fish and squid distributions from research bottom trawls 1964-2008	10.15468/ti5yah	2a636fd6-dc73-49c0-9e5b-26bd05532313	NIWA (2014). New Zealand fish and squid distributions from research bottom trawls. Southwestern Pacific OBIS, National Institute of Water and Atmospheric Research (NIWA), Wellington, New Zealand, 486781 records, Online http://nzobisipt.niwa.co.nz/resource.do?r=obisprovider released on May 8, 2014.	4504
Koster historical biodiversity assessment	10.15468/rzhmef	51d0bd32-e215-45ea-a04d-47a474336125	Nilsson C (2024). Koster historical biodiversity assessment. Version 1.3. Wildlife.ai. Occurrence dataset. https://ipt.gbif.org.nz/resource?r=koster_historical_assessment&v=1.3	4307
INSDC Sequences	10.15468/sbmztx	d8cd16ba-bb74-4420-821e-083f2bac17c2		4264
Catch data from New Zealand research trawls since 2008	10.15468/gzpcyl	421890f7-e909-40ed-a573-b1c9529a55fa	SWPRON (2017). Catch data from New Zealand research trawls. Southwestern Pacific OBIS, National Institute of Water and Atmospheric Research (NIWA), Wellington, New Zealand, 15157 records, Online http://nzobisipt.niwa.co.nz/resource.do?r=trawl released on April 19, 2017.	4258
Seasearch Marine Surveys in Wales	10.15468/4us2hk	82d23348-0fee-4e2d-9152-48136ef54b2d		4249
University of Florida Invertebrate Paleontology	10.15468/nx4xlz	989f6285-841c-47a4-991b-3d3396427f02		4178
Banco de Datos de la Biodiversidad de la Comunitat Valenciana	10.15468/b4yqdy	95e635d4-f762-11e1-a439-00145eb45e9a	Conselleria de Medio Ambiente, Agua, Infraestructuras y Territorio. Generalitat Valenciana (2024). Banco de Datos de la Biodiversidad de la Comunitat Valenciana. Version 1.13. Biodiversity data bank of Generalitat Valenciana. Occurrence dataset. https://ipt.gbif.es/resource?r=bdbcv-general&v=1.13	4140
Observation.org, Nature data from around the World	10.15468/5nilie	8a863029-f435-446a-821e-275f4f641165		4049
UF Invertebrate Zoology	10.15468/sm6qo6	85b1cfb6-f762-11e1-a439-00145eb45e9a		3913
DFO Quebec Region Mingan Archipelago Icelandic Scallop Survey 1990-2019	10.15468/y2bx9c	0082c64d-475d-4853-9c81-3bc71038c816	Belley R, Boulanger, M-P, Nozères C, Roy V, Sean A-S (2023). DFO Quebec Region Mingan Archipelago Icelandic Scallop survey. Version 1.0. Fisheries and Oceans Canada. Occurrence dataset. https://ipt.iobis.org/obiscanada/resource?r=dfo_que_min_ci&amp;v=1.0	3885
Galapagos Subtidal Biodiversity	10.15468/gsa458	84cb2584-dcae-4fb6-b9d9-1e9aad5d0204	Fundacion Charles Darwin (2023). Galapagos Subtidal Biodiversity. Caribbean OBIS Node. Occurrence dataset https://doi.org/10.15468/gsa458 accessed via GBIF.org on 2023-12-21.	3757
2013 University of Plymouth Flamborough Head (UK) Special Area of Conservation (SAC) towed underwater video condition assessment of epibenthic communities and biotopes	10.17031/66yv-xq45	3d230fe9-07f3-4f60-a3d1-feb4cb5fe7d7	University of Plymouth (2021): 2013 University of Plymouth Flamborough Head (UK) Special Area of Conservation (SAC) towed underwater video condition assessment of epibenthic communities and biotopes. v1.2. Marine Biological Association. Dataset/Samplingevent. 10.17031/66yv-xq45	3723
Environmental baseline data in abyssal plain off Minami Torishima based on megafauna occurrence obtained from the 2022 cruise	10.48518/00020	e081ac64-8079-4cda-b0ef-b1d7a3eeae27	Inomata K. Kawagucci S. Miwa T. and Yamamoto H (2023) Environmental baseline data in abyssal plain off Minami Torishima based on 16S rRNA gene, 18S rRNA gene, physicochemical parameters and meiofauna community, and megafauna occurrence. https://doi.org/10.48518/00020	3674
Naturalis Biodiversity Center (NL) - Echinodermata	10.15468/z5z7w7	f598ca19-7c37-47e4-9a64-bcfe526847c1		3668
Diversity of the Indo-Pacific (DIPnet)	10.15468/jaed1i	89d78af0-ad71-4136-9812-fb1d415ec933	Deck J, Gaither MR, Ewing R, Davies N, Meyer C, Riginos C, Toonen R, Crandall E. The Genomic Observatories Metadatabase (GeOMe): A new repository for field and sampling event metadata associated with genetic samples. Plos Biology In review.	3615
Echinoderm collection of National Museum of Nature and Science	10.15468/gdn1au	27acb6cf-a30b-4cc9-8953-95435c7dc727		3471
Benthic invertebrates’ by-catches in Ifremer bottom trawl surveys in the English Channel and Southern North Sea: 2006-2018 observations	10.17882/59595	0be687cb-a53e-4f2f-bd46-a93ac4700c36	Vaz S, Arnaud A, Coppin F, Desroy N, Foveau A, Goascoz N, Lazard C, Le Roy D, Martin J, Quinquis J, Rouquette M, Travers-Trolet M, Verin Y (2023). Benthic invertebrates’ by-catches in Ifremer bottom trawl surveys in the English Channel and Southern North Sea: 2006-2018 observations. Version 1.3. IFREMER - French Research Institute for Exploitation of the Sea. Sampling event dataset https://doi.or…	3364
Ulster Museum Marine Surveys	10.15468/bj5xdk	60de59a4-c428-4d49-873d-b117bea1fcc9		3333
AIMS Long-term Monitoring Program: Crown-of-thorns starfish and benthos Manta Tow Data, Great Barrier Reef, Australia (1983 - present)	10.15468/v3wgf9	31c4f3a7-c24e-4bb3-9349-6f09fb75de7a	Australian Institute of Marine Science (AIMS). (2015), AIMS Long-term Monitoring Program: Crown-of-thorns starfish and benthos Manta Tow Data (Great Barrier Reef), https://doi.org/10.25845/5c09b0abf315a, accessed 24-Jul-2020.	3293
Condition of rocky reef communities around Tasmania: invertebrate surveys, Australia (1992-1995 and 2006-2007)	10.15468/bnhlhn	2d38cdfd-8d55-4154-8670-85c1bf9fa39e	Barrett N (2023): Condition of rocky reef communities around Tasmania: invertebrate surveys, Australia (1992-1995 and 2006-2007). v1.7. CSIRO National Collections and Marine Infrastructure (NCMI) Information and Data Centre (IDC). Dataset/Occurrence. https://www.marine.csiro.au/ipt/resource?r=imas_rocky_reef_invertebrates&v=1.7	3251
Queensland Museum provider for OZCAM	10.15468/lotsye	a79c2b50-6c8a-11de-8226-b8a03c50a862	Queensland Museum (2023). Queensland Museum provider for OZCAM. Occurrence dataset https://doi.org/10.15468/lotsye accessed via GBIF.org on 2024-07-02.	3197
Norwegian Biodiversity Information Centre - Other datasets	10.15468/tm56sc	492d63a8-4978-4bc7-acd8-7d0e3ac0e744	Norwegian Biodiversity Information Centre ., Hoem S (2024). Norwegian Biodiversity Information Centre - Other datasets. Version 13.302. The Norwegian Biodiversity Information Centre (NBIC). Occurrence dataset. https://ipt.artsdatabanken.no/resource?r=nbic_other&v=13.302	3131
MARINe/PISCO: Intertidal: MARINe Coastal Biodiversity Surveys: Point Contact Surveys Summarized	10.15468/5rpuzd	58ffefab-20aa-4cec-b0c0-dd7330ed7280	Multi-Agency Rocky Intertidal Network (MARINe), Partnership for Interdisciplinary Studies of Coastal Oceans (PISCO), Raimondi P (2024). MARINe/PISCO: Intertidal: MARINe Coastal Biodiversity Surveys: Point Contact Surveys Summarized. Version 1.2. United States Geological Survey. Samplingevent dataset. https://ipt-obis.gbif.us/resource?r=marine_cbs_point_contact_surveys&v=1.2	2976
Invertebrate Zoology Division, Yale Peabody Museum	10.15468/0lkr3w	854e35e6-f762-11e1-a439-00145eb45e9a		2821
South African Environmental Observation Network Offshore Demersal Invertebrate Monitoring Part 1	10.15468/kf5umc	ab1d732a-2b19-4faa-b927-b2e4eccaeaaf	Atkinson LJ SAEON Offshore invertebrate research trawl programme.	2769
Programme CROMIS: carnet de plongée en ligne de la FFESSM-Observations d'espèces subaquatiques collectées par les utilisateurs de CROMIS	10.15468/63ju7z	8e9974a4-12e2-475f-9aec-5abdf24a1f50		2710
2012 University of Plymouth Jersey towed underwater video Epifauna survey	10.17031/9wj1-ma60	54b3ef42-09e5-458e-aaaa-b547a3f67c52	University of Plymouth (2021): 2012 University of Plymouth Jersey towed underwater video Epifauna survey. v1.1. Marine Biological Association. Dataset/Samplingevent. 10.17031/9wj1-ma60	2571
DASSH Data Archive Centre Academic Surveys	10.15468/cwqszy	2ac4b2f0-9887-4d25-a8fa-f94391e87919		2498
Maritimes Spring Research Vessel Surveys	10.15468/jcy6y4	240f38f1-ada4-4eac-a9b5-28dd8308d01d	Regnier-McKellar C (2021): Maritimes Spring Research Vessel Surveys. v1.2. Fisheries and Oceans Canada. Dataset/Samplingevent. http://ipt.iobis.org/obiscanada/resource?r=maritimes_spring_rv_surveys&v=1.2	2466
Stable isotope ratios of C, N and S in Southern Ocean sea stars (1985-2017)	10.15468/p8gcpe	ff3984d7-84bd-4f3a-b843-666faa4c1696	Moreau C, Le Bourg B, Balazy P, Danis B, Eléaume M, Jossart Q, Kuklinski P, Lepoint G, Saucède T, Van de Putte A, Gan Y, Michel L (2021): Stable isotope ratios of C, N and S in Southern Ocean sea stars (1985-2017). v1.5. SCAR - AntOBIS. Dataset/Occurrence. https://ipt.biodiversity.aq/resource?r=antarctic_subantarctic_asteroidea_isotopes&v=1.5	2455
Marine data from Natural Resources Wales (NRW) Technical Support (Research & Monitoring) Contracts, Wales	10.15468/az7nw3	6b3877d5-4869-43aa-af12-92c703fd5b6d		2440
Marine sites, habitats and species data collected during the BioMar survey of Ireland.	10.15468/nwlt7a	00255299-4034-4f8d-86ed-805dacc0ec5d	National Biodiversity Data Centre: Trinity College - Marine sites, habitats and species data collected during the BioMar survey of Ireland.. Dataset/Occurrence.	2408
Marine sites, habitats and species data collected during the BioMar survey of Ireland.	10.15468/cr7gvs	5df3c9be-d9a1-4c36-a5bc-bdf88b78dbe3	National Biodiversity Data Centre: Trinity College - Marine sites, habitats and species data collected during the BioMar survey of Ireland.. Dataset/Occurrence.	2408
SHARK - Regional marine environmental monitoring and monitoring projects of Epibenthos in Sweden since 1994	10.15468/avttsr	a2d59875-d379-4753-b4f7-3c19002080a9	Swedish county administration boards, Swedish municipalities, Swedish coalitions of water conservation, Swedish Meteorological and Hydrological Institute et.al. (2023). SHARK - Regional marine environmental monitoring and monitoring projects of Epibenthos in Sweden since 1994.	2312
Marine Offshore Seabed Survey data held by JNCC	10.15468/skvdld	a71b06c8-c62d-46ed-8daa-f10b0aeca0da		2243
SHARK - National marine environmental monitoring of Epibenthos in Sweden since 1992	10.15468/j7qzfw	a2524e29-0395-48b5-96d0-2e3de27f9944	Stockholm University, University of Gothenburg, Linnaeus University, Swedish Agency for Marine and Water Management, Swedish Environmental Protection Agency and Swedish Meteorological and Hydrological Institute (2022). SHARK - National marine environmental monitoring of Epibenthos in Sweden since 1992	2155
Tasmanian Natural Values Atlas	10.15468/rtnb4m	2985efd1-45b1-46de-b6db-0465d2834a5a	Tasmanian Department of Primary Industries, Parks, Water and Environment (2019). Tasmanian Natural Values Atlas. Occurrence dataset https://doi.org/10.15468/rtnb4m accessed via GBIF.org on 2024-07-02.	2130
South Australian Museum Adelaide provider for OZCAM	10.15468/wz4rrh	fa375330-6c8a-11de-8226-b8a03c50a862	South Australian Museum (2023). South Australian Museum Adelaide provider for OZCAM. Occurrence dataset https://doi.org/10.15468/wz4rrh accessed via GBIF.org on 2024-07-02.	2126
Actualización del catálogo de los Equinodermos Recientes de México (Fase III)	10.15468/9apcft	e6dc2144-bccb-4ac0-95f8-935d32c6144b	'Laguarda-Figueras A., F. A. Solís-Marín, y A. A. Caballero-Ochoa. 2017. Actualización del Catálogo de los Equinodermos Recientes de México (Fase III). Instituto de Ciencias del Mar y Limnología. Universidad Nacional Autónoma de México. Bases de datos SNIB-CONABIO, proyectos HA018, Z002, HJ024, HJ019, DC016, S091 y G010. Ciudad de México'	2097
Marine invertebrate collection NTNU University Museum	10.15468/ddbs14	ead6339f-39f8-46be-b059-d1c48d88ab29	Bakken T, Hårsaker K, Daverdin M (2024). Marine invertebrate collection NTNU University Museum. Version 1.1899. Norwegian University of Science and Technology. Occurrence dataset. https://ipt.gbif.no/resource?r=trh_marine_invertebrate_collection&v=1.1899	2037
Galiano Island BC Canada Marine Zoology 1893–2021	10.15468/gv9cy5	56687a3d-b48f-44e5-b2b8-d55bafff2f33	Simon A, Basman A (2022): Galiano Island BC Canada Marine Zoology 1893–2021. v1.5. Biodiversity Data Journal. Dataset/Occurrence. https://ipt.pensoft.net/resource?r=galiano-data-paper-part-i&v=1.5	2017
LACM Echinoderms	10.15468/zxbhda	fe1cedbd-3171-4370-b5b1-1323fc8492c7		1996
Royal BC Museum - Invertebrates Collection	10.5886/zh7n1e	34fbcf59-d9bb-47e7-9672-99e13ea8c736	Wheeler E, McIntosh H (2024). Royal BC Museum - Invertebrates Collection. Version 1.4. Royal British Columbia Museum. Occurrence dataset. https://doi.org/10.5886/zh7n1e	1994
Objetos de conservación del Área Marina Costera Protegida de Múltiples Usos, Pitipalena-Añihue	10.15468/9jpbsz	394f08a6-04f6-49cb-8cf1-81f0c819ad2d	Aguilar A, Oyaneder M, Otárola R, Naulin P I (2022). Objetos de conservación del Área Marina Costera Protegida de Múltiples Usos, Pitipalena-Añihue. Ministerio del Medio Ambiente de Chile. Occurrence dataset https://doi.org/10.15468/9jpbsz accessed via GBIF.org on 2023-11-03.	1844
DFO Pacific Groundfish Synoptic Trawl Surveys - Queen Charlotte Sound	10.25607/uflf4c	3d4cac0a-7441-4099-8eed-8a270d522f8f	Cornthwaite M (2023). DFO Pacific Groundfish Synoptic Trawl Surveys - Queen Charlotte Sound. Version 2.0. Fisheries and Oceans Canada. Samplingevent dataset. https://doi.org/10.25607/uflf4c	1826
Museo Argentino de Ciencias Naturales "Bernardino Rivadavia" (MACN). Invertebrates National Collection (MACNIn)	10.15468/uuz636	6197c830-d9c7-11de-b793-b8a03c50a862	Tablado A, Rodríguez D (2021). Museo Argentino de Ciencias Naturales "Bernardino Rivadavia" (MACN). Invertebrates National Collection (MACNIn). Museo Argentino de Ciencias Naturales. Occurrence dataset https://doi.org/10.15468/uuz636 accessed via GBIF.org on 2021-12-31.	1788
Tasmanian Museum and Art Gallery provider for OZCAM	10.15468/ijp8p9	4ffe66a0-6c8b-11de-8226-b8a03c50a862		1734
Collection Echinodermata SMF	10.15468/a1z56b	967aaef8-f762-11e1-a439-00145eb45e9a		1727
Biodiversity of Luiz Saldanha Marine Park	10.15468/fkwxdc	79e21918-887b-4b40-9305-abc5f57494dd		1713
Gwaii Haanas Invertebrates (OBIS Canada)	10.15468/9o6jbj	83c964d4-f762-11e1-a439-00145eb45e9a	Living marine legacy of Gwaii Haanas. II: Marine invertebrate baseline to 2000 and invertebrate-related management issues.	1664
SIO Benthic Invertebrate Collection	10.15468/4w9oc7	a267b6a7-91f9-457c-889a-481e7aa920b6	Scripps Institution of Oceanography Benthic Invertebrate Collection	1657
Echinodermata (TSZE) The Arctic University Museum of Norway	10.15468/kjqw9w	77e91a4f-7b9d-458d-b585-298aa1ef41f8	Altenburger A, Bergersen R (2024). Echinodermata (TSZE) The Arctic University Museum of Norway. Version 1.40. UiT The Arctic University of Norway. Occurrence dataset. https://ipt.gbif.no/resource?r=uit-tsz-e&v=1.40	1539
Asteroids, ophiuroids and holothurians from the South-Eastern Weddell Sea (Southern Ocean)	10.15468/3pf2mg	a6058a01-5880-41f5-9dbf-3eef8591f714	Piepenburg D, Gutt J, Voß J (2014) Asteroids, ophiuroids and holothurians from the South-Eastern Weddell Sea (Southern Ocean). AntaBIF dataset	1496
Norwegian Species Observation Service	10.15468/zjbzel	b124e1e0-4755-430f-9eab-894f25a9b59c	The Norwegian Biodiversity Information Centre ., Hoem S (2024). Norwegian Species Observation Service. Version 1.284. The Norwegian Biodiversity Information Centre (NBIC). Occurrence dataset. https://ipt.artsdatabanken.no/resource?r=speciesobservationsservice2&v=1.284	1477
CSIRO - Great Barrier Reef seabed biodiversity study 2003-2006	10.15468/25cbe3	3b7f6307-2f03-4f25-9f64-6aa4c3a3aea1	Pitcher, C.R., Doherty, P., Arnold, P., Hooper, J., Gribble, N., Bartlett, C., Browne, M., Campbell, N., Cannard, T., Cappo, M., Carini, G., Chalmers, S., Cheers, S., Chetwynd, D., Colefax, A., Coles, R., Cook, S., Davie, P., De'ath, G., Devereux, D., Done, B., Donovan, T., Ehrke, B., Ellis, N., Ericson, G., Fellegara, I., Forcey, K., Furey, M., Gledhill, D., Good, N., Gordon, S., Haywood, M., He…	1405
DFO Pacific Groundfish Synoptic Trawl Surveys - Hecate Strait	10.25607/mzbjdr	48060741-47d3-4093-86e6-2ec484323cc5	Cornthwaite M (2023). DFO Pacific Groundfish Synoptic Trawl Surveys - Hecate Strait. Version 2.0. Fisheries and Oceans Canada. Samplingevent dataset. https://doi.org/10.25607/mzbjdr	1367
2011 University of Plymouth Falmouth towed underwater video maerl and associated epifauna survey	10.17031/8a7e-s138	7934e791-42fb-4fff-93b0-4bd13567f71b	University of Plymouth (2021): 2011 University of Plymouth Falmouth towed underwater video maerl and associated epifauna survey. v1.6. Marine Biological Association. Dataset/Samplingevent. 10.17031/8a7e-s138	1330
DASSH Data Archive Centre - Statutory Surveys	10.15468/ytlexw	cc2031d1-395d-4052-8ce1-796a08c3dbf2		1328
imr_mareano_beamtrawl	10.15468/iomgfj	99006141-bf02-4821-8e6e-5818a1cbf70a	Birkely,Sten-Richard (2023). MAREANO - Base-line mapping of epifauna obtained with Beamtrawl. Institute of Marine Research, Norway	1307
Marine benthic dataset (version 1) commissioned by UKOOA	10.15468/tqmrtv	653ed711-e58d-465f-95f7-3d9f60442297		1286
Soviet Trawl Fishery Data (New Zealand Waters) 1964-1987	10.15468/yqk5jg	4dea7b5c-36ab-4c09-95d4-ea297d5c5850	Ministry for Primary Industries (2014). Soviet Fishery Data (New Zealand Waters) 1964-1987. Southwestern Pacific OBIS, National Institute of Water and Atmospheric Research (NIWA), Wellington, New Zealand, 111883 records, Online http://nzobisipt.niwa.co.nz/resource.do?r=mbis_soviettrawl released on November 5, 2014.	1280
DFO Pacific Groundfish Synoptic Trawl Surveys - West Coast Vancouver Island	10.25607/jf5779	f2189339-9098-4e0e-98d4-9c72e5e5f96d	Cornthwaite M (2023). DFO Pacific Groundfish Synoptic Trawl Surveys - West Coast Vancouver Island. Version 2.0. Fisheries and Oceans Canada. Samplingevent dataset. https://doi.org/10.25607/jf5779	1260
Coleção de Echinodermata do Museu Nacional - MNRJ-ECHINO	10.15468/wlblsg	3256fc62-d671-434d-8ca0-e6b277f48ce1	.	1232
University of Miami, Voss Marine Invertebrate Collections	10.15468/qmckjq	0f6d26c0-c645-4f15-b1c9-fbcb77515545		1214
DFO Pacific Outside South Hard Bottom Longline Surveys	10.25607/dwxzhx	e908605e-fb40-4db1-bff7-de1c241284a9	Cornthwaite M (2023). DFO Pacific Outside South Hard Bottom Longline Surveys. Version 3.0. Fisheries and Oceans Canada. Samplingevent dataset. https://doi.org/10.25607/dwxzhx	1180
Paleobiology Database	10.15468/jfqhiu	bb5b30b4-827e-4d5e-a86a-825d65cb6583	You can cite the Paleobiology Database in several ways. First, you can cite the specific e- publication that you used (see above). Second, you can refer to a specific download from the PaleoBioDB, giving the date and parameters of the download. Here is an example: The data were downloaded from the Paleobiology Database on 31 December, 2013, using the group name 'marine' and the following paramete…	1167
2013 University of Plymouth Thanet Coast (UK) Special Area of Conservation (SAC) towed underwater video condition assessment of epibenthic communities and biotopes	10.17031/ghed-7t19	7684b4c0-8fff-43fd-9d98-934098efa75a	University of Plymouth (2021): 2013 University of Plymouth Thanet Coast (UK) Special Area of Conservation (SAC) towed underwater video condition assessment of epibenthic communities and biotopes. v1.1. Marine Biological Association. Dataset/Samplingevent. 10.17031/ghed-7t19	1116
Maritimes 4VSW Research Vessel Surveys	10.15468/gw9n44	7066ae08-1550-4071-8058-168456c427f6	Regnier-McKellar C (2021): Maritimes 4VSW Research Vessel Surveys. v1.3. Fisheries and Oceans Canada. Dataset/Samplingevent. http://ipt.iobis.org/obiscanada/resource?r=maritimes_4vsw_rv_surveys&v=1.3	1112
Dredge, trawl and bycatch records from the northern section of the Great Barrier Reef, Australia (1991-1996)	10.15468/fjdf5a	4b519869-cc09-49a5-8df8-2d61db7701e1	Pitcher R (2022): Dredge, trawl and bycatch records from the northern section of the Great Barrier Reef, Australia (1991-1996). v1.6. CSIRO National Collections and Marine Infrastructure (NCMI) Information and Data Centre (IDC). Dataset/Samplingevent. https://www.marine.csiro.au/ipt/resource?r=gbr_northern_prawn_survey_catch&v=1.6	1086
DFO Pacific Outside North Hard Bottom Longline Surveys	10.25607/lnewao	1677f287-3666-49b8-90f2-12a63ca58438	Cornthwaite M (2023). DFO Pacific Outside North Hard Bottom Longline Surveys. Version 3.0. Fisheries and Oceans Canada. Samplingevent dataset. https://doi.org/10.25607/lnewao	1085
Auburn University Museum of Natural History Invertebrates	10.15468/kpb05k	4655f1f3-60a5-4346-a343-84f5836a4585	Delekta E, Noor N, Varnerin B (2024). Auburn University Museum of Natural History Invertebrates. Version 1.10. Auburn University Museum. Occurrence dataset. https://ipt.idigbio.org/resource?r=aum-inverts&v=1.10	1078
Verified marine records from Indicia-based surveys	10.15468/yfyeyg	97d01261-0027-4e89-a0d2-4a7d700f5fdb		1056
RBINS Echinodermata collection	10.15468/usj8dz	9ccfd70c-6d44-45f3-8c39-5e920f9a08d5		1027
RBINS DaRWIN	10.15468/qxy4mc	8138eb72-f762-11e1-a439-00145eb45e9a		1022
Department of Agriculture Environment and Rural Affairs (DAERA) Marine and Fisheries Division Marine Survey Data	10.15468/zqaqwm	9fad752d-4bf9-4adf-9535-3cf6339a70fb		1002
Echinodermata collection of Shirshov Institute of Oceanology	10.15468/pwj7fx	ef9a5f87-8a87-4a81-8c82-16194b055935		998
Seasearch Marine Surveys in the Isle of Man	10.15468/mxkbcg	c45c8530-fd7d-4f30-a9e4-c6d243a4b404		972
Invertebrates of the Gothenburg Natural History Museum (GNM)	10.15468/v0gwot	be07e8c1-0d79-4e39-9697-2a9ec687f8f8		966
Asteroids from French subantarctic islands: records from the Marion Dufresne MD03 expeditions	10.15468/tqxrth	7b68f20a-f762-11e1-a439-00145eb45e9a	Danis B, Jangoux M, 2008. Sea stars from the Marion Dufresne MD03 expedition in Kerguelen islands. Contribution to the SCAR-Marine Biodiversity Information Network.	884
Arctic benthic invertebrate collection of the Zoological Institute of the Russian Academy of Science	10.15468/awamb2	5a0e9dc9-d2b0-489e-91b6-c1e2aca0d62c	Sirenko B.I., ed. 2001. List of species of free-living invertebrates of Eurasian Arctic seas and adjacent deep waters. In: Explorations of the fauna of the seas. 51(59). St.Petersburg: 1-132. https://doi.org/10.15468/awamb2 accessed via GBIF.org on 2021-12-08.	873
BIGOOD	10.15468/dl.ey5ub5	96309e26-f762-11e1-a439-00145eb45e9a	Van Iseghem S (2023). BIGOOD. Version 1.1. IFREMER - French Research Institute for Exploitation of the Sea. Occurrence dataset. 10.15468/dl.ey5ub5	864
The entire coast survey of Hatakejima Islands from 1983	10.48518/00011	4bfe5bc8-286e-473a-98f6-2360ac4c299f	Nakano, T. (2021) The entire coast survey of Hatakejima Islands from 1983. Available at https://doi.org/10.48518/00011. Accessed on yyyy-mm-dd.	860
The Deepwater Program: Northern Gulf of Mexico Continental Slope Habitat and Benthic Ecology - DgoMB: Trawls	10.15468/kkra66	4857a8fc-803f-4fda-9748-763dc69328f0	Wolff G, Rowe G, Kennicutt M, Presley B, Bernhard J, Morse J, Montagna P, Nowlin W, Bryant W, Wade T (2023). The Deepwater Program: Northern Gulf of Mexico Continental Slope Habitat and Benthic Ecology - DgoMB: Trawls. Version 1.0. United States Geological Survey. Occurrence dataset. https://ipt-obis.gbif.us/resource?r=dgomb_trawls&v=1.0	825
SPC PROCFish/C Invertebrates Observations Solomon Islands 2006	10.15468/2bair3	cf8c1737-4702-4a16-93c9-e3da9ccece7a	Tardy E, Lasi F, Friedman K, Pakoa K (2018): SPC PROCFish/C Invertebrates Observations Solomon Islands 2006. v1.3. The Pacific Community (SPC). Dataset/Occurrence. https://ipt.sprep.org/resource?r=spc_procfish_invertebrates_solomon_islands_2006&v=1.3	823
Canadian Museum of Nature General Invertebrate Collection	10.15468/rfr5u8	b50dfef4-3f34-4829-9d6e-edd5fcdb2b29	Gagnon J (2024): Canadian Museum of Nature General Invertebrate Collection. v1.59. Canadian Museum of Nature. Dataset/Occurrence. http://ipt.nature.ca/resource?r=cmn_general_invertebrate&v=1.59	821
SPC CoFish Invertebrates Observations Palau 2007	10.15468/3g25ab	25852bb3-3f94-48ee-9be5-f86544133813	Friedman K, Tardy E, Pakoa K, Lasi F (2018): SPC CoFish Invertebrates Observations Palau 2007. v1.2. The Pacific Community (SPC). Dataset/Occurrence. https://ipt.sprep.org/resource?r=spc_cofish_invertebrates_palau_2007&v=1.2	804
Palaeozoological Collections (PZ), Swedish Museum of Natural History (NRM)	10.15468/zffolj	20ab8294-5253-46ca-bdb2-eab1b5e75657	Swedish Museum of Natural History, Palaeozoological Collections	800
Lund University Biological Museum - Zoological collections (MZLU)	10.15468/mw39rb	427a6290-0c65-11dd-84d2-b8a03c50a862	Ekström J (2024). Lund University Biological Museum - Zoological collections (MZLU). Version 353.449. Lund University Biological Museum. Occurrence dataset. https://www.gbif.se/ipt/resource?r=mzlu&v=353.449	799
DFO Pacific Groundfish Synoptic Trawl Surveys - West Coast Haida Gwaii	10.25607/iwvftg	9fcd8de5-a2b6-4c72-b863-debe63ee3a72	Cornthwaite M (2023). DFO Pacific Groundfish Synoptic Trawl Surveys - West Coast Haida Gwaii. Version 2.0. Fisheries and Oceans Canada. Samplingevent dataset. https://doi.org/10.25607/iwvftg	796
Walter Herwig 1978 (FFS): SeaStars (Echinodermata, Asteroidea)	10.15468/kofnvn	95d1abe6-f762-11e1-a439-00145eb45e9a	Danis B, Wilmes J, Jangoux M, 2008. Sea stars from the Walter Herwig FFS expedition. Contribution to the SCAR-Marine Biodiversity Information Network.	795
Global diversity and distributions of symbiotic copepod crustaceans living on echinoderms	10.15468/qx4xhp	34135c23-a595-43bc-b3f0-a08a4748d861	Korzhavina O, Ivanenko V (2020). Global diversity and distributions of symbiotic copepod crustaceans living on echinoderms. Lomonosov Moscow State University. Occurrence dataset https://doi.org/10.15468/qx4xhp accessed via GBIF.org on 2024-02-08.	784
Base de datos biogeográfica del Fondo de Investigación Pesquera y de Acuicultura (1999-2019), Subsecretaría de Pesca y Acuicultura	10.15468/b624bk	9f094ddc-68f9-426b-91f2-4c6f34298b34	Naretto J, Contreras V, Munizaga J L, Bujes D, Hiriart-Bertrand L (2023). Base de datos biogeográfica del Fondo de Investigación Pesquera y de Acuicultura (1999-2019), Subsecretaría de Pesca y Acuicultura. Version 1.1. Subsecretaría de Pesca y Acuicultura. Sampling event dataset https://doi.org/10.15468/b624bk accessed via GBIF.org on 2023-11-03.	766
FBIP: SeaKeys_SANBI: Marine images iSpot_2013	10.15468/xu84gq	0b1150c9-dfa8-4904-8bc5-b79b4e1930e6	Rebelo T (2021): FBIP: SeaKeys_SANBI: Marine images iSpot_2013. v1.0. South African National Biodiversity Institute. Dataset/Occurrence. http://ipt.sanbi.org.za/iptsanbi/resource?r=sink_seakeys_sanbi_ispot-citizenscience_2013_v1&v=1.0	760
Observations de poissons et d’invertébrés marins réalisées dans le cadre du programme PROCFish/C - Observations d’invertébrés marins réalisées dans le cadre du programme PROCFish/C	10.15468/gob89d	cf6753c5-0af6-45d3-bc90-ee1078dca8c4		760
SWG Coastal and marine invertebrate observations	10.15468/72c3wq	44c5565c-b772-404e-9231-fc78d77dfbb4		754
UAM Invertebrate Collection (Arctos)	10.15468/wrvy1y	80ebe7f9-00ee-4fe3-80f6-303729cf5bac	UAM Marine Invertebrates, University of Alaska Museum, University of Alaska Fairbanks	747
SEFSC CAGES Alabama Fish Length Data with CPUE	10.15468/vs1k7e	1d39953f-5c1a-4dad-8524-70191eb4fe6c	Brown H, Benson A (2016). SEFSC CAGES Alabama Fish Length Data with CPUE. Version 2.3. United States Geological Survey. Occurrence dataset https://doi.org/10.15468/vs1k7e accessed via GBIF.org on 2020-06-16.	743
NaGISA Project	10.15468/3gdwj2	6d28a527-bf84-4e58-b133-0e60987b5e7c		733
Vulnerable marine ecosystems in the South Pacific Ocean region	10.15468/vofary	be62fffc-d0e7-45f2-9404-d4bc4322bc57	NIWA (2016). Vulnerable marine ecosystems in the South Pacific Ocean region. National Institute of Water and Atmospheric Research (NIWA), Wellington, New Zealand, 202873 records, Online http://nzobisipt.niwa.co.nz/resource.do?r=vme_inverts released on February 3, 2016.	722
Santa Barbara Museum of Natural History - Invertebrate Zoology	10.15468/e8txdn	a004778c-d113-479e-a77f-990041283a51		707
2012 University of Plymouth Falmouth towed underwater video maerl and associated epifauna survey	10.17031/1711	2234a901-9d97-4e69-a833-34cb00c791ab	University of Plymouth (2021): 2012 University of Plymouth Falmouth towed underwater video maerl and associated epifauna survey. v1.1. Marine Biological Association. Dataset/Samplingevent. 10.17031/1711	706
Biological observations from the Discovery Investigations 1925-1952	10.15468/qoqbu7	96385e98-93b5-4e4a-8081-6e30b738816a	Southwestern Pacific OBIS (2014). Biological observations from the Discovery Investigations 1925-1935. Southwestern Pacific OBIS, National Institute of Water and Atmospheric Research (NIWA), Wellington, New Zealand, 33337 records, Online http://nzobisipt.niwa.co.nz/resource.do?r=discovery_reports released on January 23, 2015.	689
SPC PROCFish/C Invertebrates Observations Papua New Guinea 2006	10.15468/2qhj2z	9c30b6b3-177b-49f4-bfeb-91e1da24ecd4	Friedman K, Pakoa K, Tardy E, Lasi F (2018): SPC PROCFish/C Invertebrates Observations Papua New Guinea 2006. v1.1. The Pacific Community (SPC). Dataset/Occurrence. https://ipt.sprep.org/resource?r=spc_procfish_invertebrates_papua_new_guinea_2006&v=1.1	685
2001-2019 The Marine Biological Association of the UK (MBA) Shore Thing Survey	10.17031/64d60541c7e53	ea2bff98-2f5f-484c-8aa3-c8eb61834696	45: Marine Biological Association of the UK (MBA) (2024): 2001-2019 The Marine Biological Association of the UK (MBA) Shore Thing Survey. v1.7. Marine Biological Association. Dataset/Samplingevent. 10.17031/64d60541c7e53	683
Flora marina (Clorophyta, Phaeophyta, Rodophyta) y fauna conspicua (Echinodermata, Mollusca, Polychaeta) del Complejo Insular Espíritu Santo-Cerralvo-San José en BCS, México	10.15468/p0ekvb	ff470f29-2838-43fe-9c92-64ac1f9373ea	'Herrero-Pérezrul M. D. 2012. Flora marina (Clorophyta, Phaeophyta, Rodophyta) y fauna conspicua (Echinodermata, Mollusca, Polychaeta) del Complejo Insular Espíritu Santo-Cerralvo-San José en BCS, México. Centro Interdisciplinario de Ciencias Marinas. Instituto Politécnico Nacional. Bases de datos SNIB-CONABIO, proyecto BK039. México, D. F.'	680
Asteroidea distribution data from: Deep-sea fauna of European seas - an annotated species check-list of benthic invertebrates living deeper than 2000 m in the seas bordering Europe	10.14284/257	53a911cf-d038-4f6f-a8a2-1b082a1bc781	Dilman, A.B.; (2015). Asteroidea distribution data from: Deep-sea fauna of European seas - an annotated species check-list of benthic invertebrates living deeper than 2000 m in the seas bordering Europe. https://dx.doi.org/10.14284/257	679
DFO Quebec Region Biodiversity of the whelk (Buccinum) dredge survey in the St. Lawrence Estuary	10.15468/96wzbk	056ddd7e-bec5-448d-8463-94dc359b81f4	Brulotte S, Nozères C (2023). DFO Quebec Region Biodiversity of the whelk (Buccinum) dredge survey in the St. Lawrence Estuary. Version 1.4. Fisheries and Oceans Canada. Samplingevent dataset. https://ipt.iobis.org/obiscanada/resource?r=dfo_que_est_bu&v=1.4	673
Biodiversity Research and Teaching Collections - TCWC Marine Invertebrates	10.15468/dfrwoh	16b0aa56-90aa-436c-bfe8-b5af83f84575	Prestridge H (2016). Biodiversity Research and Teaching Collections - TCWC Marine Invertebrates. Version 5.1. Texas A&M University Biodiversity Research and Teaching Collections. Occurrence Dataset https://doi.org/10.15468/dfrwoh accessed via GBIF.org on 2017-05-31.	657
FBIP:SAEON: Historical Research Survey Database (1897-1949)	10.15468/sfwehq	570ceb60-ac58-4b98-9723-54000ee7b391	Currie, JC, Attwood, CG, Goschen, WS and Atkinson LJ. 2013. Historical Research Survey Database version 1.1 (SeaKeys-FBIP product). 2013. South African Environmental Observation Network, Egagasini Offshore Node. Cape Town.	654
Occurrences in SinBiota	10.15468/kjbp3w	c1c5ef4b-8309-4f04-9247-3f7644260c85	Salim J A (2022): Occurrences in SinBiota. v1.1. Programa BIOTA/FAPESP - The Virtual Institute of Biodiversity. Dataset/Occurrence. https://ipt.biota.org.br/resource?r=sinbiota_occ&v=1.1	623
Echinoderms Collection - National Museum of Natural History, Chile	10.15468/kgb9q8	28205d79-fe89-4007-8fc9-834bc52d4c70	Martínez A, Merino C (2018). Echinoderms Collection - National Museum of Natural History, Chile. Version 1.2. Museo Nacional de Historia Natural. Occurrence dataset https://doi.org/10.15468/kgb9q8 accessed via GBIF.org on 2023-11-03.	619
Programme CARTHAM: Inventaire biologique dans le cadre de Natura 2000 en Mer	10.15468/3isrct	72a17f09-ceaa-4420-aff3-3bb99564774e		608
International Polar Year and Census of Antarctic Marine Life Ross Sea voyage (TAN0802) biodiversity data	10.15468/jmsxe8	081facf0-b768-41ad-b692-3b30a1bcbb1b	Ocean Survey 20/20 (2013). International Polar Year and Census of Antarctic Marine Life Ross Sea voyage (TAN0802) biodiversity data. Southwestern Pacific OBIS, National Institute of Water and Atmospheric Research, Wellington, New Zealand, 8748 records, Online http://nzobisipt.elasticbeanstalk.com/resource.do?r=mbis_caml released on Dec 12, 2013.	599
Bernice P. Bishop Museum	10.15468/s6ctus	b929f23d-290f-4e85-8f17-764c55b3b284	Pyle R (2016). Bernice P. Bishop Museum. Version 8.1. Bernice Pauahi Bishop Museum. Occurrence Dataset https://doi.org/10.15468/s6ctus accessed via GBIF.org on 2017-05-31.	594
DASSH Data Archive Centre volunteer survey data	10.15468/pjowth	6df4cdef-c55d-4a03-9055-3cbadcdd05aa		589
Northern Territory Museum and Art Gallery provider for OZCAM	10.15468/giro3a	793c3890-6c8a-11de-8226-b8a03c50a862	Museum and Art Gallery of the Northern Territory (2023). Northern Territory Museum and Art Gallery provider for OZCAM. Occurrence dataset https://doi.org/10.15468/giro3a accessed via GBIF.org on 2024-07-02.	587
Maine Department of Marine Resources Inshore Trawl Survey 2000-2019	10.15468/9kkj3e	eef4456e-e582-42a0-8b69-3297e86129ae	Rebecca Peters. Maine Department of Marine Resources Inshore Trawl Survey, 2000 – 2019. 2022. Maine Department of Marine Resources, PO Box 8, West Boothbay Harbor, Maine 04575.	576
ZUEC-AST - Coleção de Asteroidea do Museu de Zoologia da UNICAMP	10.15468/rh6dar	0c4f3226-2848-4a1d-bf79-7382edad5b4e	Museu de Zoologia/Universidade Estadual de Campinas - ZUEC ASTEROIDEA	561
naturgucker	10.15468/uc1apo	6ac3f774-d9fb-4796-b3e9-92bf6c81c084		559
MfN - Fossil invertebrates III	10.15468/2oz573	71f27d90-f762-11e1-a439-00145eb45e9a		559
Alabama Museum of Natural History Invertebrate Zoology (Arctos)	10.15468/z4u84w	ec12f461-df32-4c8a-b621-0abd1f6cdab3	Alabama Museum of Natural History Invertebrate Zoology Collection https://arctos.database.museum/collection/ALMNH:Inv https://doi.org/10.15468/z4u84w accessed via GBIF.org on 2024-10-14.	557
Diveboard - Scuba diving citizen science observations	10.15468/tnjrgy	66f6192f-6cc0-45fd-a2d1-e76f5ae3eab2	Diveboard - Scuba diving citizen science observations. Online at http://www.diveboard.com and http://ipt.diveboard.com/resource.do?r=diveboard-occurrences.	556
DFO Quebec Region Biodiversity of the Planning for Integrated Environmental Response Coastal Survey in the St. Lawrence Estuary and Gulf (2017-2021)	10.26071/ogsl-90c40dba	69217c7b-5773-4015-a802-6af216b24c97	Grégoire B (2022): Biodiversity of the Planning for Integrated Environmental Response Coastal Survey in the St. Lawrence Estuary and Gulf (2017-2021). v1. Fisheries and Oceans Canada. Dataset/Samplingevent. https://doi.org/10.26071/OGSL-90C40DBA	547
Data associated with 'A 17-year time-series of fungal environmental DNA from a coastal marine ecosystem reveals long-term seasonal-scale and inter-annual diversity patterns'	10.15468/g7darx	4cefd38b-8ada-46e0-9ef7-3531f8a204df		540
2014 Centre for the Environment, Fisheries and Aquaculture Science (Cefas) Farnes East recommended Marine Conservation Zone (rMCZ) Seabed survey Update	10.17031/hvqufy	1ed397b0-b656-4da1-bd15-cb3ce2d746f7	Centre for Environment, Fisheries and Aquaculture Science, Lowestoft Laboratory (CEFAS) (2018): 2014 Centre for the Environment, Fisheries and Aquaculture Science (Cefas) Farnes East recommended Marine Conservation Zone (rMCZ) Seabed survey Update. v2.0. Marine Biological Association. Dataset/Samplingevent. https://doi.org/10.17031/hvqufy	530
Référentiel taxonomique national (TAXREF)-Inventaire des Collectivités d'outre-mer et de la métropole issu des données biogéographiques de TAXREF	10.15468/ktycv2	f553f8f9-b147-4f09-86e5-0d1ce1a91ce0		526
IZIKO: Marine Invertebrate Collection (1900-2011)	10.15468/wycj8k	379156c8-c268-4537-aea4-83d94cc785f5		517
Référentiel taxonomique national (TAXREF) - Inventaire des Collectivités d'outre-mer et de la métropole (ICOM_15) issu des données biogéographiques de TAXREF v15	10.15468/5a75sk	91aa3d5b-6f77-4135-a823-cef438a60dfa		513
mabik_iv	10.15468/j8cqsc	576bf234-17f2-4360-9946-87ae270f3c83		500
Asia-Pacific Dataset	10.48518/00002	25f99a40-2327-4c57-9631-1a0825d834fa	Jintsu-Uchifune, Y., Yamamoto, H. (2016) Marine organism occurrence data of the Asia-Pacific region extracted from literature. Available at https://doi.org/10.48518/00002. Accessed on yyyy-mm-dd.	477
SPC PROCFish/C Invertebrates Observations Samoa 2005	10.15468/x8ttu4	7e41f9c5-1c01-4ade-a51a-803b1ce588dc	Friedman K, Pakoa K, Solofa A, Tardy E (2018): SPC PROCFish/C Invertebrates Observations Samoa 2005. v1.1. The Pacific Community (SPC). Dataset/Occurrence. https://ipt.sprep.org/resource?r=spc_procfish_invertebrates_samoa_2005b&v=1.1	475
Seasearch Marine Surveys in the Channel Islands	10.15468/0ppp4p	a899709f-9a73-4cac-84d8-a7dcc7b70280		464
Field Museum of Natural History (Zoology) Invertebrate Collection	10.15468/6q5vuc	005eb8d8-ed94-41be-89cf-e3115a9058e4		453
DFO Pacific Groundfish - Hecate Strait Multispecies Assemblage Bottom Trawl Survey	10.25607/rjhvb7	a26de83c-32d4-4143-88bb-46a1f6b2d918	Cornthwaite M (2023). DFO Pacific Groundfish - Hecate Strait Multispecies Assemblage Bottom Trawl Survey. Version 2.2. Fisheries and Oceans Canada. Samplingevent dataset. https://doi.org/10.25607/rjhvb7	452
Earth Guardians Weekly Feed	10.15468/slqqt8	e3ce628e-9683-4af7-b7a9-47eef785d3bb	Questagame (2023). Earth Guardians Weekly Feed. Occurrence dataset https://doi.org/10.15468/slqqt8 accessed via GBIF.org on 2024-07-02.	452
Abundances of benthic invertebrate species in the CEAMARC region 2007/08	10.4225/15/5ae7cf565cebb	a6bed829-846c-4d0f-906b-1761bc1eaa93	Robineau, C., Delaplanque-Lasserre, J., Jansen, J. and Eleaume, M.P. (2018, updated 2018) Abundances of benthic invertebrate species in the CEAMARC region 2007/08 -	451
Abundance of megabenthic species in trawl catches per station in addition to table 2 during POLARSTERN cruise ARK-VIII/2 (EPOS)	10.1594/pangaea.815750	2397e566-062d-4dd9-96cb-f65d9d5ad757		450
Antarctic and Subantarctic Asteroid zoogeography	10.15468/yoeqgh	7b506316-f762-11e1-a439-00145eb45e9a	Salvatore Stampanato, Etude taxonomique et zoogéographique des astérides des régions antarctiques et subantarctiques, Brussels	440
Ocean Genome Legacy Collection	10.15468/jzgqtc	968dfa3e-3614-4bab-a3b5-e9209bdd6078	Accession ID OGL-#####. The Ocean Genome Legacy Center. Northeastern University. Published on the web at ogl.northeastern.edu/catalog.	433
Benthic otter trawl catch data, Porcupine Abyssal Plain, Northeast Atlantic Ocean, RRS Discovery III cruise 266, 2002.	10.15468/eznbcw	650a3d54-24c1-40ed-b09b-b36377985059	Horton T, Serpell-Stevens A, Valls Domedel G, Bett B J (2024). Benthic otter trawl catch data, Porcupine Abyssal Plain, Northeast Atlantic Ocean, RRS Discovery III cruise 266, 2002.. Version 1.2. The Discovery Collections. Samplingevent dataset. https://ipt.iobis.org/obis-deepsea/resource?r=pap_megafauna_discovery266_2002&v=1.2	428
SPC PROCFish/C Invertebrates Observations Fiji 2002-2003	10.15468/zaprhb	b5441d39-7564-4c70-bd9d-b90236808892	Friedman K, Sauni S, Ramofafia C, Pakoa K, Tardy E, Lasi F (2018): SPC PROCFish/C Invertebrates Observations Fiji 2002-2003. v1.1. The Pacific Community (SPC). Dataset/Occurrence. https://ipt.sprep.org/resource?r=spc_procfish_invertebrates_fiji_2002_2003&v=1.1	426
flora & fauna(NIBR)	10.15468/fppdz4	9aa00786-772a-46d4-8fe1-ac6d8926a040	Kim T, Lee S (2018). flora & fauna(NIBR). Version 1.14. National Science Museum of Korea. Occurrence dataset https://doi.org/10.15468/fppdz4 accessed via GBIF.org on 2020-11-19.	424
SPC PROCFish/C Invertebrates Observations Wallis and Futuna 2005	10.15468/7zgyni	e86233df-a477-4776-8e30-6c541fb41e5f	Friedman K, Tardy E, Pakoa K, Lasi F, Fotofili A (2018): SPC PROCFish/C Invertebrates Observations Wallis and Futuna 2005. v1.2. The Pacific Community (SPC). Dataset/Occurrence. https://ipt.sprep.org/resource?r=spc_procfish_invertebrates_wallis_and_futuna_2005&v=1.2	417
Epibenthos and demersal fish monitoring at long-term monitoring stations in the Belgian part of the North Sea	10.14284/54	ba04e196-d8b4-42af-90be-73168ffbc0cb	Bio-environmental research group; Institute of Agricultural and Fisheries research (ILVO), Belgium; (2015): Epibenthos and demersal fish monitoring at long-term monitoring stations in the Belgian part of the North Sea https://dx.doi.org/10.14284/54	416
Benthic otter trawl catch data, Porcupine Abyssal Plain, Northeast Atlantic Ocean, RRS Challenger Cruise 142, 1999.	10.15468/4n49jv	3d4aab0f-41aa-4df2-a656-1c15e6247af5	Horton T, Serpell-Stevens A, Valls Domedel G, Bett B J (2024). Benthic otter trawl catch data, Porcupine Abyssal Plain, Northeast Atlantic Ocean, RRS Challenger Cruise 142, 1999.. Version 1.2. The Discovery Collections. Samplingevent dataset. https://ipt.iobis.org/obis-deepsea/resource?r=pap_megafauna_challenger142_1999&v=1.2	407
SPC CoFish Invertebrates Observations Federated States of Micronesia 2006	10.15468/jurjn1	827843c0-e60b-4283-b79f-6fa88482736d	Friedman K, Pakoa K, Tardy E, Lasi F (2018): SPC CoFish Invertebrates Observations Federated States of Micronesia 2006. v1.1. The Pacific Community (SPC). Dataset/Occurrence. https://ipt.sprep.org/resource?r=spc_cofish_invertebrates_fsm_2006&v=1.1	406
Western Australian Museum, Marine Invertebrate Specimens, Ningaloo Reef - Northwest Cape, Northwest Australia, 1952-2004	10.15468/nptdua	46adbad7-187a-41e9-816f-b1e607aa275f	WA Museum - Ningaloo Marine Invertebrate Zoology database	400
NMNH Material Samples (USNM)	10.15468/jb9tdf	26098c25-8f7f-4c71-97ac-1d3db181c65e	Orrell T, Informatics and Data Science Center, Digital Stewardship Team (2024). NMNH Material Samples (USNM). Version 1.70. National Museum of Natural History, Smithsonian Institution. Occurrence dataset. https://collections.nmnh.si.edu/ipt/resource?r=nmnh_material_sample&v=1.70	397
CardObs : Observations naturalistes issues de l'outil CardObs-Données naturalistes d'IFRECOR (pf)	10.15468/gflpu1	383287ee-19c5-46e2-8b58-f9320a7aa091		395
Epibenthos and demersal fish monitoring in function of dredge disposal monitoring in the Belgian part of the North Sea	10.14284/198	e5306688-5202-45b9-b858-e4683f3ccfab	Bio-environmental research group; Institute of Agricultural and Fisheries research (ILVO), Belgium; (2015): Epibenthos and demersal fish monitoring in function of dredge disposal monitoring in the Belgian part of the North Sea. https://dx.doi.org/10.14284/198	391
DFO Quebec Region Magdalen Islands Sea Scallop Survey 2021-2022	10.15468/5kjxva	8c4a90b5-09e1-49a1-ab4b-5fcda56c66c9	Belley, R, Boulanger M-P, Roy V, Sean A-S, Nozères C (2023). DFO Quebec Region Magdalen Islands Sea Scallop Survey 2021-2022. Version 1.0. Fisheries and Oceans Canada. Samplingevent dataset. https://ipt.iobis.org/obiscanada/resource?r=dfo_que_idm_pmi21&amp;v=1.0	384
Lizard Island Research Station	10.15468/5bsrkm	c6ca96bc-7cf5-4fe7-ac44-d01e06394ef3	Australian Museum (2021). Lizard Island Research Station. Occurrence dataset https://doi.org/10.15468/5bsrkm accessed via GBIF.org on 2024-07-02.	382
SHARK - Regional marine environmental monitoring, recipient control and monitoring projects of Zoobenthos in Sweden since 1972	10.15468/cesssx	02a4348e-69b2-4b8c-a474-79361ef37e3c	SHARK (2022). SHARK - Regional marine environmental monitoring, recipient control and monitoring projects of Zoobenthos in Sweden since 1972. Version 1.3. The Swedish Meteorological and Hydrological Institute. Sampling event dataset https://doi.org/10.15468/cesssx accessed via GBIF.org on 2023-03-02.	368
Explore Your Shore	10.15468/95qs5m	17057301-35d8-4e33-b24f-13da5fe2d265	National Biodiversity Data Centre: National Biodiversity Data Centre - Explore Your Shore. Dataset/Occurrence.	368
SPC PROCFish/C Invertebrates Observations Vanuatu 2003	10.15468/rkdy9y	7eef086c-8e58-4b31-830e-2696d3158301	Friedman K, Pakoa K, Tardy E, Lasi F (2018): SPC PROCFish/C Invertebrates Observations Vanuatu 2003. v1.2. The Pacific Community (SPC). Dataset/Occurrence. https://ipt.sprep.org/resource?r=spc_procfish_invertebrates_vanuatu_2003&v=1.2	364
Museo Argentino de Ciencias Naturales (MACN), Buenos Aires: sea stars collection (Asteroidea, Echinodermata)	10.15468/9rznyi	7b554a7a-f762-11e1-a439-00145eb45e9a	Danis B, Wilmes J, Tablado A, 2008. Sea stars from the Museo Argentino de Ciencias Naturales (MACN) collection. Contribution to the SCAR-Marine Biodiversity Information Network.	362
CSIRO, Cruises, Vertebrate and Invertebrate Fishery Bycatch, North Australia, 1997	10.15468/thjbyn	86cd718d-eb8d-46a0-aeec-3b0089a69ab9	CSIRO - Prawn bycatch survey, Torres Strait, Gulf of Carpentaria and Arafura Sea, 1997-1998 CSIRO Division of Marine Research (1997). FRV Southern Surveyor. Cruise Report SS 08/97. Miscellaneous Publication. CSIRO Division of Marine Research, 21 pp.	361
Marine Records from Pembrokeshire Marine Species Atlas	10.15468/42yudm	520237b3-b0b3-47b5-90e1-af12098d6128		354
Esponjas, corales escleractinios, equinodermos y peces de arrecifes coralinos del norte y sur de Veracruz (Equinodermos)	10.15468/qaqeuo	eda1016d-1f81-4c43-833f-5ae3f5b12504	'González-Gándara C., C. Domínguez-Barradas, V. De la Cruz-Francisco, F. A. Solís-Marín y J. P. Carricart-Ganivet. 2015. Esponjas, corales escleractinios, equinodermos y peces de arrecifes coralinos del norte y sur de Veracruz. Facultad de Ciencias Biológicas y Agropecuarias. Universidad Veracruzana. Bases de datos SNIB-CONABIO, proyecto JF124. México, D. F.'	340
Porcupine Marine Natural History Society Dataset	10.17031/9ok65b	4e934fdd-4774-4a2e-b695-fc675ba82f5e	Porcupine Marine Natural History Society (2024): Porcupine Marine Natural History Society Dataset. v3.0. Marine Biological Association. Dataset/Samplingevent. https://doi.org/10.17031/9ok65b	338
Porcupine Marine Natural History Society Dataset	10.15468/pcmg9q	686c1b9b-5f29-4e1f-8c28-f9779d264579		338
Ross Sea Biodiversity Survey 2004 (BioRoss)	10.15468/6xyt8d	03e5566b-7802-45cc-a1be-bac840e2a133	NIWA (2014). 2004 Ross Sea Biodiversity Survey (BIOROSS) data. Southwestern Pacific OBIS, National Institute of Water and Atmospheric Research, Wellington, New Zealand, 4093 records, Online http://nzobisipt.niwa.co.nz/resource.do?r=mbis_caml released on June 18, 2014.	335
2005 - Ongoing United Kingdom MarLIN Shore Thing timed search results	10.15468/ikwlzr	f530f789-58de-4b43-9f42-1292db1945cf		333
Inventario de la fauna arrecifal asociada al ecosistema de Pocillopora en el Pacífico Tropical Mexicano	10.15468/x0luuj	256d6bdb-9044-4bf9-b0f3-c70c7167dc95	'Altamirano-Cerecedo M.C. y L. Hernández. 2016. Inventario de la fauna arrecifal asociada al ecosistema de Pocillopora en el Pacífico Tropical Mexicano. Área de Conocimiento de Ciencias del Mar. Universidad Autónoma de Baja California Sur. Bases de datos SNIB-CONABIO, proyecto JF030. Ciudad de México'	330
Crustacea collection (Cru) at UiO NHM, Oslo	10.15468/efw98v	70bf8d53-be76-4390-920a-300eee146141	Wilhelmsen Å I, Bachmann L, Rindal E (2023). Crustacea collection (Cru) at UiO NHM, Oslo. Version 1.6. University of Oslo. Occurrence dataset. https://ipt.gbif.no/resource?r=crustacea_nhm&v=1.6	328
Benthic biota of CIMAR-Fiordos and Southern Ice Field Cruises	10.15468/kq5rjm	a32c9375-e432-467d-83fe-7be2408b6a48	Aldea C, Novoa L, Acuña M P, Bravo F (2023). Benthic biota of CIMAR-Fiordos and Southern Ice Field Cruises. Version 1.6. Universidad de Magallanes. Occurrence dataset https://doi.org/10.15468/kq5rjm accessed via GBIF.org on 2023-11-03.	321
NCSM Non-molluscan Invertebrates Collection	10.36102/dwc.8	96cdea48-b78a-4345-ae6d-b2c7c6e0278a	McCuller M, Williams B (2024). NCSM Non-molluscan Invertebrates Collection. Version 1.8. North Carolina State Museum of Natural Sciences. Occurrence dataset. 10.36102/dwc.8	319
Overview of the Ferdina - like Goniasteridae (Echinodermata: Asteroidea) including a new subfamily, three new genera and fourteen new species	10.11646/zootaxa.4271.1.1	f3ad9b4c-35d8-4a01-a14b-3dd968623358		311
By-catch from AFBI Irish Sea & North Channel Queen Scallop Dredge Research Surveys 2013 - present	10.17031/kcyzvj	569e7748-9e3c-468d-b7c0-3fdc3e22ec0b	Agri-Food and Biosciences Institute (AFBI) (2019): By-catch from AFBI Irish Sea & North Channel Queen Scallop Dredge Research Surveys 2013 - present. v1.0. Marine Biological Association. Dataset/Samplingevent. https://doi.org/10.17031/kcyzvj	309
FBIP: Atlas of African Echinoderma	10.15468/zre6h9	5643e170-3ece-4377-abb1-67a7205577d0	Sink K, Griffiths C (2020): FBIP: Atlas of African Echinoderma. v1.0. South African National Biodiversity Institute. Dataset/Occurrence. http://ipt.sanbi.org.za/iptsanbi/resource?r=sink_seakeys-sanbi_echinomap-citizenscience_2013_v1&v=1.0	308
By-catch from Annual AFBI Irish Sea & North Channel King Scallop Dredge Research Surveys 2016 - 2018	10.17031/odmquh	ec27592a-2df7-477b-a0ed-df3bfd34685a	Agri-Food and Biosciences Institute (AFBI) (2019): By-catch from Annual AFBI Irish Sea & North Channel King Scallop Dredge Research Surveys 2016 - 2018. v1.0. Marine Biological Association. Dataset/Samplingevent. https://doi.org/10.17031/odmquh	308
2014 Centre for the Environment, Fisheries and Aquaculture Science (Cefas) Runswick Bay recommended Marine Conservation Zone (rMCZ) Seabed survey	10.17031/1p445e	ff421eee-65b5-4757-ad8b-be3f1f6158ce	Centre for Environment, Fisheries and Aquaculture Science, Lowestoft Laboratory (CEFAS) (2018): 2014 Centre for the Environment, Fisheries and Aquaculture Science (Cefas) Runswick Bay recommended Marine Conservation Zone (rMCZ) Seabed survey. v2.2. Marine Biological Association. Dataset/Samplingevent. https://doi.org/10.17031/1p445e	303
FBIP:IZIKO-UCT:Historical Invertebrates (1930-1980)	10.15468/fk7bhk	cd6fe3a0-eee9-4066-8420-e36313ed833d	Bosman A (2018): FBIP:IZIKO-UCT:Historical Invertebrates (1930-1980). v1.1. South African National Biodiversity Institute. Dataset/Occurrence. http://ipt.sanbi.org.za/iptsanbi/resource?r=iziko_historical_invertebrates&v=1.1	302
DFO Quebec Region MLI museum collection	10.15468/tvrkn7	93efc16a-7eb1-4792-bdec-de1ea69b8c65	Miller R, Nozères C (2024). DFO Quebec Region MLI museum collection. Version 3.15. Fisheries and Oceans Canada. Occurrence dataset. http://iobis.org/mapper/?resource_id=2673	297
Queen Victoria Museum Art Gallery provider for OZCAM	10.15468/tedfxn	d0e133c0-6c8a-11de-8226-b8a03c50a862	Queen Victoria Museum and Art Gallery, http://www.qvmag.tas.gov.au/	294
DFO Pacific Inside North Hard Bottom Longline Surveys	10.25607/krf8yo	06f9f3fa-ef86-478d-9286-be020c6bd73b	Cornthwaite M (2023). DFO Pacific Inside North Hard Bottom Longline Surveys. Version 3.0. Fisheries and Oceans Canada. Samplingevent dataset. https://doi.org/10.25607/krf8yo	293
EPOS3: SeaStars (Echinodermata, Asteroidea)	10.15468/zqj4xw	95d060a6-f762-11e1-a439-00145eb45e9a	Danis B, Wilmes J, Jangoux M, 2008. Sea stars from the EPOS 3 expedition. Contribution to the SCAR-Marine Biodiversity Information Network.	293
BenthosChukchiFN762_1976_Falk5	10.15468/pdbroz	40ee219d-ab5f-4917-9c7a-6137dba77b05	Feder HM, Jewett SC, Blanchard A. (2005) Southeastern Chukchi Sea (Alaska) epibenthos 1976. Polar Biology, 28: 402-421 https://doi.org/10.15468/pdbroz accessed via GBIF.org on 2021-12-08.	292
Macro benthos in surface sediments sampled during POLARSTERN cruise ANT-XXIII/8	10.1594/pangaea.718106	7128853a-f762-11e1-a439-00145eb45e9a		286
Epibenthos and demersal fish monitoring data in function of wind energy development in the Belgian part of the North Sea	10.14284/53	ebedfe50-dd03-4028-9506-7d43f83878cd	Bio-environmental research group; Institute of Agricultural and Fisheries research (ILVO), Belgium; (2015): Epibenthos and demersal fish monitoring data in function of wind energy development in the Belgian part of the North Sea. https://dx.doi.org/10.14284/53	285
CSIRO Marine Invertebrates Image Collection (MIIC)	10.15468/mt4kza	cb01f1fc-42c4-4267-a5db-475b40ef199b	Gowlett-Holmes K (2023): CSIRO Marine Invertebrates Image Collection (MIIC). v1.31. CSIRO National Collections and Marine Infrastructure (NCMI) Information and Data Centre (IDC). Dataset/Occurrence. https://www.marine.csiro.au/ipt/resource?r=csiro_miic&v=1.31	280
Benthic otter trawl catch data, Porcupine Abyssal Plain, Northeast Atlantic Ocean, RRS Discovery Cruise 296, 2005.	10.15468/dk2q7p	ad289f3f-19bc-4fa9-bf9a-65378a09db5e	Horton T, Serpell-Stevens A, Valls Domedel G, Bett B J (2024). Benthic otter trawl catch data, Porcupine Abyssal Plain, Northeast Atlantic Ocean, RRS Discovery Cruise 296, 2005.. Version 1.2. The Discovery Collections. Samplingevent dataset. https://ipt.iobis.org/obis-deepsea/resource?r=pap_megafauna_discovery296_2005&v=1.2	277
2007-2022_nibr_simpl_iv	10.15468/dvwjxf	74141216-814a-443c-9b51-24dbb2a5883f		276
Benthic otter trawl catch data, Porcupine Abyssal Plain, Northeast Atlantic Ocean, RRS Discovery III cruise 222B, 1996.	10.15468/rut7zd	bfb35608-6485-4f5d-9a64-fd685c98cfb4	Horton T, Serpell-Stevens A, Valls Domedel G, Bett B J (2024). Benthic otter trawl catch data, Porcupine Abyssal Plain, Northeast Atlantic Ocean, RRS Discovery III cruise 222B, 1996.. Version 1.2. The Discovery Collections. Samplingevent dataset. https://ipt.iobis.org/obis-deepsea/resource?r=pap_megafauna_discovery222b_1996&v=1.2	273
The Deepwater Program: Northern Gulf of Mexico Continental Slope Habitat and Benthic Ecology - DgoMB: Macrofauna	10.15468/v7fjtu	3a6d2b60-25b6-49d5-87a2-f2e2f77a2d11	Wolff G, Rowe G, Kennicutt M, Presley B, Bernhard J, Morse J, Montagna P, Nowlin W, Bryant W, Wade T (2023). The Deepwater Program: Northern Gulf of Mexico Continental Slope Habitat and Benthic Ecology - DgoMB: Macrofauna. Version 1.2. United States Geological Survey. Occurrence dataset. https://ipt-obis.gbif.us/resource?r=dgomb_macrofauna&v=1.2	271
Echinodermata ZMK	10.15468/zpugfa	44ed3d7a-3a0c-11e2-b0ce-00145eb45e9a		267
The fossil collection (F) of the Muséum national d'Histoire naturelle (MNHN - Paris)	10.15468/fjjmkb	b275a4c1-9859-4f3c-8ead-d86dde820fbc		266
Référentiel taxonomique national (TAXREF) - Inventaire des Collectivités d'outre-mer et de la métropole (ICOM_14) issu des données biogéographiques de TAXREF v14	10.15468/frrkp9	6ed43f52-25d1-4d56-a821-63a8564b81f6	Inventaire National du Patrimoine Naturel (2022). Référentiel taxonomique national (TAXREF) - Inventaire des Collectivités d'outre-mer et de la métropole (ICOM_14) issu des données biogéographiques de TAXREF v14. UMS PatriNat (OFB-CNRS-MNHN), Paris. Occurrence dataset https://doi.org/10.15468/frrkp9 accessed via GBIF.org on 2022-12-15.	265
Benthic otter trawl catch data, Porcupine Abyssal Plain, Northeast Atlantic Ocean, RRS Discovery III cruise 229, 1997.	10.15468/twxpr5	22b333b5-d442-4d9b-8ce8-aa6384a97fea	Horton T, Serpell-Stevens A, Valls Domedel G, Bett B J (2024). Benthic otter trawl catch data, Porcupine Abyssal Plain, Northeast Atlantic Ocean, RRS Discovery III cruise 229, 1997.. Version 1.2. The Discovery Collections. Samplingevent dataset. https://ipt.iobis.org/obis-deepsea/resource?r=pap_megafauna_discovery229_1997&v=1.2	257
Benthic Epifauna Biomass and Abundance Data, Arctic Marine Biodiversity Observing Network (AMBON) research cruise on the Norseman II, 9 August 2015 - 3 September 2015	10.15468/ykbf7p	a983a1df-ed19-4fe8-9d1e-47fa9c29dd56		256
NHMD Invertebrate Zoology Collection	10.15468/wodhis	58fc397b-eee4-4138-8a5f-50f9dfb00216		250
A new species of Astropecten (Echinodermata: Asteroidea: Paxillosida: Astropectinidae) and a comparison of the Astropecten species from the Gulf of Mexico and the East Florida Shelf	10.11646/zootaxa.4612.3.1	d7f9c4a0-1ea7-4172-8cb3-a1b7039ad456		250
Marine Biological Reference Collections: CBMR-General (ICM-CSIC)	10.15470/qlqqdx	1d743188-1e65-4d99-a814-fa3fd51f1490	Guerrero E, Abelló P, Lombarte A, Villanueva R, Ramón M, Sabatés A, Santos R (2023). Marine Biological Reference Collections: CBMR-General (ICM-CSIC). Version 1.31. Instituto de Ciencias del Mar (CSIC). Occurrence dataset. https://doi.org/10.15470/qlqqdx	248
COI data from: Environmental DNA metabarcoding differentiates between micro-habitats within the rocky intertidal (Shea & Boehm, 2024)	10.15468/33artc	9358fbd7-cfd0-4eab-99fa-0934396a0529	Shea M M, Boehm A B (2024). COI data from: Environmental DNA metabarcoding differentiates between micro-habitats within the rocky intertidal (Shea & Boehm, 2024). Version 1.5. United States Geological Survey. Occurrence dataset. https://ipt-obis.gbif.us/resource?r=shea_boehm_2024&v=1.5	244
East Torres Strait Seacucumber Survey 2005	10.15468/tu28sz	a3a619fe-db24-4421-a281-b3bc4418e861	Timothy Skewes, Sascha Taylor, Darren Dennis, Michael Haywood, Anthea Donovan (2006) Sustainability assessment of the Torres Strait sea cucumber fishery : Torres Strait CRC task number : 1.4. CSIRO Marine and Atmospheric Research. ISBN 1 921232 04 8 (pbk.)	243
Mesozooplankton North Adriatic-gulf of Trieste C1-LTER time-series	10.6092/759d611d-3767-4f5e-8808-553fc54b8931	812edb01-f542-49d3-93fc-641b08125df5	De Olazabal A (2023): Mesozooplankton North Adriatic-gulf of Trieste C1-LTER time-series. v4.4. National Institute of Oceanography and Applied Geophysics. Dataset/Occurrence. https://doi.org/10.6092/759d611d-3767-4f5e-8808-553fc54b8931	240
New genera, species and occurrence records of Goniasteridae (Asteroidea; Echinodermata) from the Indian Ocean	10.11646/zootaxa.4539.1.1	e7c7a589-9f74-4546-9a7b-c3192b9659e5		238
Echinoderm specimens of Ryukyu University Museum (Fujukan)	10.15468/wyoxur	73c0bec5-417f-4d9c-8084-e80b027a1d61		237
SPC CoFish Invertebrates Observations Cook Islands 2007	10.15468/z2pddq	8a2ba058-6ca8-4f8a-a54a-b79bb225be66	Friedman K, Pakoa K, Tardy E, Lasi F (2018): SPC CoFish Invertebrates Observations Cook Islands 2007. v1.1. The Pacific Community (SPC). Dataset/Occurrence. https://ipt.sprep.org/resource?r=spc_cofish_invertebrates_cook_islands_2007&v=1.1	237
Invertebrate Paleontology Division, Yale Peabody Museum	10.15468/nqheui	854bc2fc-f762-11e1-a439-00145eb45e9a		236
SPC PROCFish/C Invertebrates Observations New Caledonia 2003 to 2008	10.15468/ahplz2	f64810a1-cfa6-440e-8cb1-8241453d3336	Friedman K, Tardy E, Pakoa K, Lasi F, Boblin P (2018): SPC PROCFish/C Invertebrates Observations New Caledonia 2003 to 2008. v1.2. The Pacific Community (SPC). Dataset/Occurrence. https://ipt.sprep.org/resource?r=spc_procfish_invertebrates_new_caledonia_2003-2008&v=1.2	234
Epibenthos and demersal fish monitoring in function of aggregate extraction in the Belgian part of the North Sea	10.14284/197	4eaf3d52-fd05-4c8c-b31e-a03169738c3f	Bio-environmental research groups; Institute of Agricultural and Fisheries research (ILVO), Belgium; (2019): Epibenthos and demersal fish monitoring in function of aggregate extraction in the Belgian part of the North Sea. https://dx.doi.org/10.14284/197	233
Base de datos de la Sala de Colecciones Biológicas de la Universidad Católica del Norte (SCBUCN) Chile	10.15468/d3auf9	c2d8bc68-8f4d-465e-80b2-734a4bb9d806	Sellanes J (2022). Base de datos de la Sala de Colecciones Biológicas de la Universidad Católica del Norte (SCBUCN) Chile. Version 1.4. Universidad Católica del Norte. Occurrence dataset https://doi.org/10.15468/d3auf9 accessed via GBIF.org on 2023-11-03.	229
Biodiversity Characterisation of Pilbara Marine Regions (Epibenthic Sled, Trawl, Towed Video and Sediment), Australia (2013)	10.15468/ekx4kj	7f9f6620-bc81-45bc-8aae-f4bea893942f	Badcock R (2023): Biodiversity Characterisation of Pilbara Marine Regions (Epibenthic Sled, Trawl, Towed Video and Sediment), Australia (2013). v1.8. CSIRO National Collections and Marine Infrastructure (NCMI) Information and Data Centre (IDC). Dataset/Samplingevent. https://www.marine.csiro.au/ipt/resource?r=pilbara_sled_trawls&v=1.8	225
Natural history museum data on Canadian Arctic marine benthos	10.5886/nb9hje	eaf9401e-a5e3-4a27-89ad-2d6ac6559167	Roy V (2016): Natural history museum data on Canadian Arctic marine benthos. v2.4. Canadian Museum of Nature. Dataset/Occurrence. https://doi.org/10.5886/nb9hje	225
DFO Quebec Region Fish and invertebrate assemblages in coastal areas of the St. Lawrence Estuary (north shore) sampled with a beam trawl	10.15468/yc29h4	6befdba2-9801-4d46-b5d5-53da1ddb663c	Roux M, Lévesque D, Scallon-Chouinard P (2023). DFO Quebec Region Fish and invertebrate assemblages in coastal areas of the St. Lawrence Estuary (north shore) sampled with a beam trawl. Version 1.1. Fisheries and Oceans Canada. Samplingevent dataset. https://ipt.iobis.org/obiscanada/resource?r=dl_cha_ppo&v=1.1	222
AAD Benthic Sampling Database	10.15468/j075qn	86b7940e-f762-11e1-a439-00145eb45e9a	Australian Antarctic Division (2019). AAD Benthic Sampling Database. Occurrence dataset https://doi.org/10.15468/j075qn accessed via GBIF.org on 2024-01-24.	221
Great Australian Bight Research Program, Australia (2015-2017)	10.15468/35g64d	5bf5a032-d602-4217-a355-4f71117a6310	Althaus F (2023): Great Australian Bight Research Program, Australia (2015-2017). v1.11. CSIRO National Collections and Marine Infrastructure (NCMI) Information and Data Centre (IDC). Dataset/Samplingevent. https://www.marine.csiro.au/ipt/resource?r=csiro_gabrp&v=1.11	214
Benthic otter trawl catch data, Porcupine Abyssal Plain, Northeast Atlantic Ocean, RRS Challenger cruise 111, 1994.	10.15468/ufu9xf	a680e0c2-cd74-4519-a64c-d30d3ad4cce3	Horton T, Serpell-Stevens A, Valls Domedel G, Bett B J (2024). Benthic otter trawl catch data, Porcupine Abyssal Plain, Northeast Atlantic Ocean, RRS Challenger cruise 111, 1994.. Version 1.3. The Discovery Collections. Samplingevent dataset. https://ipt.iobis.org/obis-deepsea/resource?r=pap_megafauna_challenger111_1994&v=1.3	213
imr_mareano_grab	10.15468/dlaxsw	d30a617e-cac3-470c-a070-601376f45d6b	Birkely,Sten-Richard (2023). MAREANO - Base-line mapping of fauna obtained with grab. Institute of Marine Research, Norway	213
Inventario de corales pétreos, anélidos, crustáceos decápodos, moluscos, equinodermos y peces óseos de los arrecifes coralinos de Guerrero y Oaxaca	10.15468/davjye	a1229594-2bce-4682-8674-d3db51da9923	'López-Pérez R. A. 2013. Inventario de corales pétreos, anélidos, crustáceos decápodos, moluscos, equinodermos y peces óseos de los arrecifes coralinos de Guerrero y Oaxaca. Instituto de Recursos. Campus Puerto Ángel. Universidad del Mar. Bases de datos SNIB-CONABIO, proyecto HJ029. México, D. F.'	212
The Rock Pool Project database - intertidal species records from rocky shore habitats - from February 2019	10.15468/bqpd1n	813d800b-7d9f-4550-9e04-1e13bb114e7e		211
Benthos counted on dredged samples during Valdivia cruise VA53	10.1594/pangaea.717138	712244c2-f762-11e1-a439-00145eb45e9a		210
2010 University of Plymouth Guernsey towed underwater video benthic survey	10.17031/qma0-wb23	4d249da9-84f4-4f70-ae12-0f7ee017e4f9	University of Plymouth (2021): 2010 University of Plymouth Guernsey towed underwater video benthic survey. v1.2. Marine Biological Association. Dataset/Samplingevent. 10.17031/qma0-wb23	208
2016 Scottish Natural Heritage (SNH) Sound of Barra underwater video and benthic infaunal grab survey	10.17031/q8twtu	1e3cc81d-b566-463a-95ab-0660c78a1bd1	Scottish Natural Heritage (SNH) (2020): 2016 Scottish Natural Heritage (SNH) Sound of Barra underwater video and benthic infaunal grab survey. v2.2. Marine Biological Association. Dataset/Samplingevent. https://doi.org/10.17031/q8twtu	206
SeamountsOnline	10.15468/2juyaz	2931765e-0682-4a38-85eb-032964cc3792		204
UMZC Zoological Specimens	10.15468/pjmjvn	717b3b87-0ebd-46b4-812b-4a29786798d9	University Museum of Zoology Cambridge	204
DFO Pacific Inside South Hard Bottom Longline Surveys	10.25607/c2kwq5	2fc9577f-1fa8-45e3-b4b5-0c46c3cad692	Cornthwaite M (2023). DFO Pacific Inside South Hard Bottom Longline Surveys. Version 3.0. Fisheries and Oceans Canada. Samplingevent dataset. https://doi.org/10.25607/c2kwq5	201
Benthic otter trawl catch data, Porcupine Abyssal Plain, Northeast Atlantic Ocean, RRS Challenger cruise 79, 1991	10.15468/9bcmx7	726468ea-c99d-4da0-aebd-b56c6d034ac0	Horton T, Serpell-Stevens A, Valls Domedel G, Bett B J (2024). Benthic otter trawl catch data, Porcupine Abyssal Plain, Northeast Atlantic Ocean, RRS Challenger cruise 79, 1991. Version 1.2. The Discovery Collections. Samplingevent dataset. https://ipt.iobis.org/obis-deepsea/resource?r=pap_megafauna_challenger79_1991&v=1.2	201
CSIRO, Cruise SS200510, Benthic Biodiversity, Western Australia, 2005	10.15468/e55wrd	51c51934-43f1-467c-b1b5-2e1c48fdd51b	CSIRO - Southern Surveyor voyage SS 10/2005, benthic biodiversity of the deep continental shelf and slope in Australia's SW region	200
Arctic Ocean Diversity	10.15468/xrzanm	84b72ee4-f762-11e1-a439-00145eb45e9a	Alaska Ocean Observing System: Arctic Ocean Diversity	200
DASSH Data Archive Centre volunteer sightings records	10.15468/xwiw3h	11314af8-aad0-4414-a961-e91b88fd4abb		199
Monitoring Invertebrate Collection of Russia’s Arctic Seas, branch of Zoological Museum of Moscow University (ZMMU-SC)	10.15468/feumjv	dbd8a5e8-88d3-45e5-94cb-cb87f9a49ced		199
Echinodermata - SNSD	10.15468/hdz7ky	70235647-7885-42a5-8d0d-b105b40ea532		196
Intertidal Biodiversity along the Portuguese coast (2001-2002)	10.15468/mbg5p3	a63e80d5-8d90-42d9-82e9-5fc7e3dc0252	Pereira J, Monteiro C, Santos A, Seabra R, Ribeiro P, Lima F (2021): Intertidal Biodiversity along the Portuguese coast (2001-2002). v1.4. CIBIO (Research Center in Biodiversity and Genetic Resources) Portugal. Dataset/Samplingevent. http://ipt.gbif.pt/ipt/resource?r=ibpc&v=1.4	196
Inventario de corales pétreos, asteroideos, equinoideos y peces óseos de arrecifes de la costa de Jalisco, Colima y Michoacán	10.15468/47m666	e731aee1-da7b-4c30-97bf-f7c27581a71d	'Calderón-Aguilera L. E. y A. González-Azcárraga. 2012. Inventario de corales pétreos, asteroideos, equinoideos y peces óseos de arrecifes de la costa de Jalisco, Colima y Michoacán. Centro de Investigación Científica y de Educación Superior de Ensenada. Bases de datos SNIB-CONABIO, proyecto HJ026. México, D. F.'	192
Collection Echinodermata - ZMB	10.15468/y4cmfa	7b85cff6-f762-11e1-a439-00145eb45e9a		190
Naturalis Biodiversity Center (NL) - Museum collection digitized at storage unit level	10.15468/17e8en	62d82928-dc6f-40dc-85b3-f2be47e7b49a	Creuwels J (2017). Naturalis Biodiversity Center (NL) - Museum collection digitized at storage unit level. Naturalis Biodiversity Center. Occurrence Dataset https://doi.org/10.15468/17e8en accessed via GBIF.org on 2018-01-24.	186
2009 University of Plymouth Wave Hub, Cornwall towed underwater video baseline benthic survey	10.17031/1hrx-0s07	9d8ef446-6c9d-4d38-8a55-af7d3bd6f8f3	University of Plymouth (2021): 2009 University of Plymouth Wave Hub, Cornwall towed underwater video baseline benthic survey. v1.2. Marine Biological Association. Dataset/Samplingevent. 10.17031/1hrx-0s07	186
2009 University of Plymouth Wave Hub, Cornwall towed underwater video baseline benthic survey	10.17031/1hrx-0s07	e12df4b9-8507-412a-9d4b-454c9bc98bed	University of Plymouth (2021): 2009 University of Plymouth Wave Hub, Cornwall towed underwater video baseline benthic survey. v1.2. Marine Biological Association. Dataset/Samplingevent. 10.17031/1hrx-0s07	186
COMARGIS: Information System on Continental Margin Ecosystems	10.15468/0djslr	9631e56a-f762-11e1-a439-00145eb45e9a	COMARGE	184
Benthic otter trawl catch data, Porcupine Abyssal Plain, Northeast Atlantic Ocean, RRS Charles Darwin Cruise 158, 2004.	10.15468/q6g9ua	dbf3d60a-51d9-47f7-b6f4-6040c21de04e	Horton T, Serpell-Stevens A, Valls Domedel G, Bett B J (2024). Benthic otter trawl catch data, Porcupine Abyssal Plain, Northeast Atlantic Ocean, RRS Charles Darwin Cruise 158, 2004.. Version 1.2. The Discovery Collections. Samplingevent dataset. https://ipt.iobis.org/obis-deepsea/resource?r=pap_megafauna_charlesdarwin158_2004&v=1.2	183
Marine biological observation data from coastal and offshore surveys around New Zealand	10.15468/pzpgop	5e2c9b3a-9d7c-4871-af8c-144e4f40e9d2	SWPRON (2014). Marine biological observation data from coastal and offshore surveys around New Zealand. Southwestern Pacific OBIS, National Institute of Water and Atmospheric Research (NIWA), Wellington, New Zealand, Online http://nzobisipt.niwa.co.nz/resource.do?r=mbis_nz	179
Morphotaxa Occurrence Data on Schulz Bank 2017-2018, Arctic Mid-Ocean Ridge	10.15468/5semry	c4db5fd0-e2b6-4737-995e-d895bc596d86	Meyer H K (2022): Morphotaxa Occurrence Data on Schulz Bank 2017-2018, Arctic Mid-Ocean Ridge. v1.2. Deep-sea OBIS node. Dataset/Samplingevent. https://ipt.iobis.org/obis-deepsea/resource?r=morphotaxa_occurrence_schulz_arctic&v=1.2	179
New species and occurrence records of Japanese Solasteridae and Ganeriidae including a new species of Paralophaster from the North Pacific with an overview of Hyalinothrix	10.11646/zootaxa.4750.1.4	ff300143-3581-4909-ae95-8dec768fe27a		179
Centre for Biodiversity Genomics - Canadian Specimens	10.15468/mbwnw9	f9a70dab-004b-45ad-90cb-24d8ff645b44	Telfer A, Sones JE and deWaard JR (2018): Centre for Biodiversity Genomics - Canadian Specimens. v1.4. University of Guelph. Dataset/Occurrence. https://ipt.uoguelph.ca/ipt/resource?r=cbg_canadian_specimens&amp;v=1.4	178
SPC CoFish Invertebrates Observations Marshall Islands 2007	10.15468/tseiuz	100e2658-58f3-49d7-b15e-0da98d2b6bd9	Friedman K, Tardy E, Pakoa K, Lasi F (2018): SPC CoFish Invertebrates Observations Marshall Islands 2007. v1.1. The Pacific Community (SPC). Dataset/Occurrence. https://ipt.sprep.org/resource?r=spc_cofish_invertebrates_marshall_islands_2007&v=1.1	175
North Marine Region demersal fish and invertebrate collection records (DEW collation), Australia (1980 - 1997)	10.15468/adidsv	223f6e89-c7b5-4e8c-99a2-da2752f16435		175
Fish and invertebrate communities show greater day and night partitioning on tropical than temperate reefs from visual census surveys, Australia (2020-2023)	10.15468/x6m6th	d3ef9f19-0b22-4949-b7f5-0a8c030f8525	Jones, T. (2024). Fish and invertebrate communities show greater day/night partitioning on tropical than temperate reefs [Data set]. Institute for Marine and Antarctic Studies. https://doi.org/10.25959/PAR1-EB98	175
Trawl-survey data from the Pipeta Expedition in the Adriatic Sea (Mediterranean) collected in 1982	10.14284/282	603e2671-2e7f-4173-a887-26feef188096	National Institute of Oceanography and Experimental Geophysics (OGS), Italian National Institute for Environmental Protection and Research (ISPRA), Italy; (2017): Trawl-survey data from the Pipeta Expedition in the Adriatic Sea (Mediterranean) collected in 1982 https://dx.doi.org/10.14284/282	174
Marine Invertebrate from Argentina, Uruguay and Chile	10.15468/xntwha	f0c3a31b-df3b-4670-ac1d-0c58d13e1420	Bigatti G (2015): Marine Invertebrate from Argentina, Uruguay and Chile. v1.4. ArOBIS Centro Nacional Patagónico. Dataset/Occurrence. http://arobis.cenpat-conicet.gob.ar:8081/resource?r=arobis-marineinvertebrate&v=1.4	173
Benthic otter trawl catch data, Porcupine Abyssal Plain, Northeast Atlantic Ocean, RRS Discovery III cruise 231, 1998.	10.15468/e3q8c5	9cd61e9b-782d-4070-b6ac-41560fb43907	Horton T, Serpell-Stevens A, Valls Domedel G, Bett B J (2024). Benthic otter trawl catch data, Porcupine Abyssal Plain, Northeast Atlantic Ocean, RRS Discovery III cruise 231, 1998.. Version 1.2. The Discovery Collections. Samplingevent dataset. https://ipt.iobis.org/obis-deepsea/resource?r=pap_megafauna_discovery231_1998&v=1.2	172
Benthic bycatch data from non-native Crepidula fornicata dredge surveys in Belfast Lough from 2013-2017.	10.17031/bhwln1	a2d67de2-7861-41e4-ab61-3cb9c195900d	Agri-Food and Biosciences Institute (AFBI) (2019): Benthic bycatch data from non-native Crepidula fornicata dredge surveys in Belfast Lough from 2013-2017.. v3.3. Marine Biological Association. Dataset/Samplingevent. https://doi.org/10.17031/bhwln1	171
A dataset of marine macroinvertebrate diversity from Mozambique and São Tomé and Príncipe	10.15468/w4s7cc	3e0e4ec9-1905-4cae-9691-c0fa79361ac3	Bento M, Niza H, Cartaxana A, Bandeira S, Paula J, Correia A M (2023): A dataset of marine macroinvertebrate diversity from Mozambique and São Tomé and Príncipe. v1.11. Departamento de Biologia Animal, Faculdade de Ciência, Universidade de Lisboa. Dataset/Occurrence. http://ipt.gbif.pt/ipt/resource?r=marineinvertebrate_moz_stp&v=1.11	169
CSIRO, Cruise SS200705, Benthic Biodiversity, Northwest Australia, 2007	10.15468/37kxy9	33306644-5258-4d68-8ca3-167a80e1eb07	CSIRO - Southern Surveyor Voyage SS 05/2007, benthic biodiversity of the deep continental shelf and slope in Australia's NW region	163
Marine Intertidal Phase 1 Species Dataset from the Countryside Council for Wales 1996-2005	10.15468/kflo7m	6647ca7e-cf35-4eb1-8b0c-b8756a1ba6bd		163
NMNH Paleobiology Specimen Records (USNM)	10.15468/7m0fvd	c8681cc2-9d0a-4c5f-b620-5c753abfe2bc	Orrell T, Informatics and Data Science Center - Digital Stewardship, Informatics Office (2024). NMNH Paleobiology Specimen Records (USNM). Version 1.87. National Museum of Natural History, Smithsonian Institution. Occurrence dataset. https://collections.nmnh.si.edu/ipt/resource?r=nmnh_paleo_dwc-a&v=1.87	162
Southern Maine Community College Gulf of Maine Invertebrate Data	10.15468/v2eq9j	fbaa63e3-945b-43d9-920b-812215a5bb1f		158
CMC Cincinnati Museum Center Invertebrate Paleontology	10.15468/j7sfxq	361d98ca-ba9d-4b85-a64f-7db8fb35c6a9	Cincinnati Museum Center Invertebrate Paleontology Collection (CMC IP)	156
Weddell Sea macrozoobenthos EASIZ I	10.15468/0ozw5m	7b52e794-f762-11e1-a439-00145eb45e9a	Gutt, Sirenko, Arntz, Smirnov & De Broyer, 2000	156
Formación de una base de datos de la biodiversidad de fauna marina y costera en el Golfo de California	10.15468/t9mitt	bdad918c-470b-4c4e-a146-6a39caacf989	'Findley L. T., M. E. Hendrickx, R. C. Brusca, A. M. Van der Heiden, P. A. Hastings y J. Torre. 1998. Formación de una base de datos de la biodiversidad de fauna marina y costera en el Golfo de California. Centro de Investigación y Desarrollo de los Recursos Naturales de Sonora. Bases de datos SNIB-CONABIO, proyecto P104. México, D. F.'	156
DFO Quebec Region Baie Sainte-Marguerite Snow Crab Trawl Survey 2006-2009	10.15468/zh2vfr	4e8df027-a8e6-4d7a-b576-0c5a83b66403	Sainte-Marie B, Roy V, Nozères C, Boulanger M-P (2023): DFO Quebec Region Baie Sainte-Marguerite Snow Crab Trawl Survey 2006-2009. v1.1. Fisheries and Oceans Canada. Dataset/Samplingevent. https://ipt.iobis.org/obiscanada/resource?r=dfo_que_bsm_co&amp;v=1.1	154
Loughs Agency Marine Survey Data	10.15468/9j3j3j	00df33f6-0296-46df-b2fe-0355c1422ba4		152
CSIRO, South East Fishery Habitat Ecosystem Study, Southeast Australia, 1993-1997	10.15468/lsymuy	0a147ef3-8436-44a2-8f06-7820daf54d30	CSIRO - SE Fishery habitat & ecosystem study 1993-1996 - see https://marlin.csiro.au/geonetwork/srv/eng/catalog.search#/metadata/0669441d-4db6-440a-939f-82d54e33bae8	152
Marine Biological Sample Database, JAMSTEC	10.48518/00001	3c1a56f8-b63a-492f-bb77-babb497204fb	Japan Agency for Marine-Earth Science and Technology (2016 onwards). JAMSTEC Marine Biological Samples Database. https://doi.org/10.48518/00001. Accessed on yyyy-mm-dd.	151
Abundance of benthic infauna in surface sediments from the North Sea sampled during cruise Tridens00/5	10.1594/pangaea.756784	81b78f9a-f762-11e1-a439-00145eb45e9a		151
New Genera, Species, and observations on the biology of Antarctic Valvatida (Asteroidea)	10.15468/54qjyr	95de53d6-ac5c-424e-a3ed-087bc2e2912b		149
Consultancy Contract Surveys - Marine Species Records	10.15468/hs4wyn	11ddb6e5-7bc8-4478-9e80-5c85c1a08ae2		144
Isle of Man historical wildlife records 1990 to 1994	10.15468/aru16v	29ce88ff-5cf1-47fd-af44-8477c52c910c		144
Infaunal SACFOR abundance data from underwater video footage from selected Special Areas of Conservation (SACs), Northern Ireland, 2017.	10.17031/ufocqw	567f01f2-1ef4-4e4e-9ada-4c7150c0eb6b	Agri-Food and Biosciences Institute (AFBI) (2019): Infaunal SACFOR abundance data from underwater video footage from selected Special Areas of Conservation (SACs), Northern Ireland, 2017.. v3.3. Marine Biological Association. Dataset/Samplingevent. https://doi.org/10.17031/ufocqw	144
CSIRO, Cruise SS200702, Marine Biodiversity Survey, Southeast Australia, 2007	10.15468/ybgq2c	6affc398-dfcb-4ac1-86a1-d8b9566e2dac	CSIRO - Southern Surveyor Voyage SS 02/2007, biodiversity survey for SE Marine Protected Areas including the Tasmanian Sea Mounts Marine Reserve	144
Benthic otter trawl catch data, Porcupine Abyssal Plain, Northeast Atlantic Ocean, RRS Challenger cruise 135, 1997	10.15468/hejfyr	258c722d-74a1-48d7-b406-767990b470ca		143
Benthos counted on dredged samples during Valdivia cruise VA44	10.1594/pangaea.717137	7120fc8e-f762-11e1-a439-00145eb45e9a		143
Benthic otter trawl catch data, Porcupine Abyssal Plain, Northeast Atlantic Ocean, RRS Discovery III cruise 185, 1989	10.15468/3mgwzy	2f613cf4-73cf-4fb3-8578-73c97c3bf727	Horton T, Serpell-Stevens A, Valls Domedel G, Bett B J (2024). Benthic otter trawl catch data, Porcupine Abyssal Plain, Northeast Atlantic Ocean, RRS Discovery III cruise 185, 1989. Version 1.3. The Discovery Collections. Samplingevent dataset. https://ipt.iobis.org/obis-deepsea/resource?r=pap_megafauna_discovery185_1989&v=1.3	142
NW pacific deep-sea benthos distribution and abundance (Beneficial Project)	10.15468/zkex9m	3c3020b4-6113-43db-b702-94b76aa5ed71	Saeedi H, Winterberg H, Alalykina IL, Bergmeier FS, Downey R, Golovan O, Jażdżewska A, Kamenev GM, Maiorova A, Malyutina M, Minin K, Mordukhovich V, Petrunina A, Schwabe E, Brandt A (2018): NW Pacific deep-sea benthos distribution and abundance (Beneficial Project). v1.1. Deep-sea OBIS node. Dataset/Samplingevent. http://ipt.iobis.org/obis-deepsea/resource?r=beneficial_deepsea&amp;v=1.1	140
Invertebrates Collection of the Swedish Museum of Natural History	10.15468/eyda6l	56aa0680-0c60-11dd-84cd-b8a03c50a862	Stöhr S (2023). Invertebrates Collection of the Swedish Museum of Natural History. Version 6.4. Swedish Museum of Natural History. Occurrence dataset. https://www.gbif.se/ipt/resource?r=nrm-invertebrates&v=6.4	138
IndOBIS, Indian Ocean Node of OBIS	10.15468/tbedgi	8598edb6-f762-11e1-a439-00145eb45e9a	Chavan, VIshwas and C. T. Achuthankutty (editors), IndOBIS Catalogue of Life, Available at http://www.indobis.org/, Retrived day, date, year	138
Naturalis Biodiversity Center (NL) - Paleontology	10.15468/57f7n4	ea233ece-c4fb-4fb8-bf98-f16235c4144c		138
SPC PROCFish/C Invertebrates Observations French Polynesia 2003, 2004 and 2006	10.15468/du2pi9	2e0e2d1e-4903-40f8-9815-16a03de3955f	Friedman K, Pakoa K, Paureau Y, Tardy E, Lasi F (2018): SPC PROCFish/C Invertebrates Observations French Polynesia 2003, 2004 and 2006. v1.1. The Pacific Community (SPC). Dataset/Occurrence. https://ipt.sprep.org/resource?r=spc_procfish_invertebrates_french_polynesia_2003_to_2006&v=1.1	137
Données d'occurrences Espèces issues de l'inventaire des ZNIEFF	10.15468/ikshke	f946666e-67dc-4848-9fa8-2162f3559e33		137
Benthic otter trawl catch data, Porcupine Abyssal Plain, Northeast Atlantic Ocean, RRS Discovery III cruise 226, 1997	10.15468/nzkts6	4a2a223d-69e7-4cea-85d1-f58fa23d63c9	Horton T, Serpell-Stevens A, Valls Domedel G, Bett B J (2024). Benthic otter trawl catch data, Porcupine Abyssal Plain, Northeast Atlantic Ocean, RRS Discovery III cruise 226, 1997. Version 1.2. The Discovery Collections. Samplingevent dataset. https://ipt.iobis.org/obis-deepsea/resource?r=pap_megafauna_discovery226_1997&v=1.2	136
REBENT - Réseau national de surveillance des biocénoses benthiques côtières	10.15468/h74fvv	aeab6ee6-c27f-4f1c-8c20-418decd54684		136
Actualización del conocimiento de la diversidad de especies de invertebrados marinos bentónicos de aguas someras (<50m) del Sur del Golfo de México	10.15468/hkkn3k	a4305468-d94d-4244-b146-738e52d8a6e9	'Simoes N., D. Ugalde, I. Chacón, T. G. Mendoza, P. Homá-Canché y R. E. Castillo-Cupul. 2020. Actualización del conocimiento de la diversidad de especies de invertebrados marinos bentónicos de aguas someras (<50m) del Sur del Golfo de México. Facultad de Ciencias. Unidad Sisal-Yucatán. Universidad Nacional Autónoma de México. Bases de datos SNIB-CONABIO, proyecto NE018. Ciudad de México'	134
Restoration of String Kelp (Macrocystis pyrifera) habitat on Tasmania's east and south coasts: fish, invertebrate and algae counts, Australia (1998-2002)	10.15468/ve7k7q	42cdc120-ff07-4c20-9a55-a4b5da0f75c6	Ling, SD and Ibbott, S* and Sanderson, JC, ‘Recovery of canopy-forming macroalgae following removal of the enigmatic grazing sea urchin Heliocidaris erythrogramma’, Journal of Experimental Marine Biology and Ecology, 395 (1-2) pp. 135-146. ISSN 0022-0981 (2010)	133
Invertebrate (minor phyla) collection of Osaka Museum of Natural History	10.15468/jquhin	86955830-f762-11e1-a439-00145eb45e9a		131
SPC PROCFish/C Invertebrates Observations Tonga 2002 to 2006	10.15468/1itmy7	616e9271-ec06-4df4-99b7-d85a13d841db	Friedman K, Pakoa K, Tardy E, Lasi F (2018): SPC PROCFish/C Invertebrates Observations Tonga 2002 to 2006. v1.2. The Pacific Community (SPC). Dataset/Occurrence. https://ipt.sprep.org/resource?r=spc_procfish_invertebrates_tonga_2002_2006&v=1.2	129
Benthic bycatch from dredge surveys for seed mussel (Mytilus edilus) stock assessment, Outer Ards, Northern Ireland	10.17031/2z09sx	aaf8db97-14cb-4401-a192-373c53ee02af	Agri-Food and Biosciences Institute (AFBI) (2019): Benthic bycatch from dredge surveys for seed mussel (Mytilus edilus) stock assessment, Outer Ards, Northern Ireland. v3.6. Marine Biological Association. Dataset/Samplingevent. https://doi.org/10.17031/2z09sx	129
Programa Poseidon - Citizen Science Project Results	10.14284/470	27c84cf2-c04f-444a-9884-9d499533c4ba	ECOAQUA institute, University Las Palmas de Gran Canaria; Spain; (2015): Programa Poseidon - Citizen Science Project Results https://dx.doi.org/10.14284/470	128
Eulachon migration bottom trawl surveys	10.15468/up4gwb	a5105b23-ef9c-4ff7-8d0b-a09104130e29	Hodes, V (2021): Eulachon migration bottom trawl surveys. v1. Fisheries and Oceans Canada. Dataset/Samplingevent. http://ipt.iobis.org/obiscanada/resource?r=eulachon_synoptic_surveys&amp;v=1.0	128
Atlantic Reference Centre Museum of Canadian Atlantic Organisms - Invertebrates and Fishes Data	10.15468/wsxvo6	83a517aa-f762-11e1-a439-00145eb45e9a	Van Guelpen, L., 2016. Atlantic Reference Centre Museum of Canadian Atlantic Organisms - Invertebrates and Fishes Data. Version 4 In OBIS Canada Digital Collections. Bedford Institute of Oceanography, Dartmouth, NS, Canada. Published by OBIS, Digital http://www.iobis.org/. Accessed on –INSERT DATE https://doi.org/10.15468/wsxvo6 accessed via GBIF.org on 2021-04-16.	127
NORFANZ Biological Survey, Tasman Sea, Australia - New Zealand 2003	10.15468/l8quuq	b6162578-e753-40b4-bd69-0658221aee4c	NORFANZ - biodiversity survey 2003, Norfolk Ridge and Lord Howe Rise	127
CSIRO, Cruise SS200001, Marine Biodiversity, South and Southeast Australia, 2001	10.15468/l0velb	c83a2438-0703-47fa-8b95-17d84e8c762f	CSIRO - Southern Surveyor voyage SS 01/2000, SE large marine domain and the Great Australian Bight	123
National Benthic Inventory	10.15468/1dg6fe	5199d77b-fc69-4c85-94f2-4d3e63e777ff	Balthis L (2019). National Benthic Inventory. Version 1.4. United States Geological Survey. Occurrence dataset https://doi.org/10.15468/1dg6fe accessed via GBIF.org on 2020-06-16.	121
Abundance of benthic infauna in surface sediments from the North Sea sampled during cruise Cirolana00/5	10.1594/pangaea.756782	81b52746-f762-11e1-a439-00145eb45e9a		121
Non-vertebrate Paleontology, Jackson School Museum of Earth History, University of Texas at Austin	10.15468/thhw9c	1f2cfb6f-c91b-498e-80f3-8eeeec688292	Non-vertebrate Paleontology, Jackson School Museum of Earth History, University of Texas at Austin	117
Naturalis National Natural History Museum (NL) – Invertebrate specimens from marine expeditions	10.15468/0fscv9	fbe1f070-b6e4-11dd-81f6-b8a03c50a862		117
Colección Regional de Equinodermos de la Peninsula de Yucatan	10.15468/gzp6z3	55a6d292-5141-40d3-89b1-d13959a1c998		116
Deep-sea (> 1000 m) Goniasteridae (Valvatida; Asteroidea) from the North Pacific, including an overview of Sibogaster, Bathyceramaster n. gen. and three new species	10.11646/zootaxa.4175.2.1	d7cbc23a-7a4c-4616-83fd-059fb458f7b6		116
ZMMU MSU, White Sea Branch	10.15468/h3ee9d	f49dd893-1e91-4ce6-9aa7-e1047ffee557		116
(Table T2) Biogenic and mineral composition of sediments cored in Vaale, Schleswig-Holstein	10.1594/pangaea.784425	79bdd896-19b1-4c7d-b438-7a84aa35a12e		115
Abundance of benthic infauna in surface sediments from the North Sea sampled during two Michael Sars cruises in 2000	10.1594/pangaea.756785	81b8c87e-f762-11e1-a439-00145eb45e9a		115
NOAA coral reef monitoring invertebrate data from sites across Micronesia from 2009-09-29 to 2015-09-25	10.15468/949wfb	f78422ac-4efd-479e-99e2-ce36084d5f20	Houk P (2020). NOAA coral reef monitoring invertebrate data from sites across Micronesia from 2009-09-29 to 2015-09-25. Version 1.1. United States Geological Survey. Sampling event dataset https://doi.org/10.15468/949wfb accessed via GBIF.org on 2020-06-16.	115
Marine biodiversity of the Southwest Alentejo and Costa Vicentina Natural Park (Project MARSW)	10.15468/6qhx2g	fa977e94-27cd-479e-af5a-d80538cfb2e9	Gonçalves J M, Castro J J, Quintella B R, Afonso C M, Almeida P R, Cardoso-Andrade M, Antunes M, Belackova A, Bentes L, Celestino S, Coelho P, Comas R, Costa A, Costa J L, Cruz T, Espírito-Santo C, Henriques N S, Horta e Costa B, Jacinto D, Marques J P, Monteiro P, Oliveira F, Palacín-Fernández L, Pinto B, Pontes J, Quiles-Pons C, Rangel M, Filipa Silva A, Silva T, Sousa I, Teodoro P F, Breves A.…	113
DFO Quebec Region Biodiversity of the snow crab trawl survey in the St. Lawrence Estuary (2019)	10.15468/fndf7x	be8bd010-baa3-4d7a-89a2-537c38aa3c85	Juillet C, Lévesque I, Nozères C, Roy V (2022): DFO Quebec Region Biodiversity of the snow crab trawl survey in the St. Lawrence Estuary (2019). v1.2. Fisheries and Oceans Canada. Dataset/Occurrence. https://ipt.iobis.org/obiscanada/resource?r=dfo_que_est_co&amp;v=1.2	112
The First Comprehensive Description of the Biodiversity and Biogeography of Antarctic and Sub-Antarctic Intertidal Communities	10.15468/doyfzk	6bf0f3b3-053d-435d-ac96-1074625b937c	Griffiths & Waller (In Press) The First Comprehensive Description of the Biodiversity and Biogeography of Antarctic and Sub-Antarctic Intertidal Communities. Journal of Biogeography	109
Auckland Museum NZ Marine Collection	10.15468/plyefd	e2980e63-d152-4219-8c1e-0ffdef3ea6aa		107
Benthic otter trawl catch data, Porcupine Abyssal Plain, Northeast Atlantic Ocean, RRS Discovery III cruise 237, 1998.	10.15468/3krb4b	45c62a93-59bf-45de-9086-bfa6f114a20e	Horton T, Serpell-Stevens A, Valls Domedel G, Bett B J (2024). Benthic otter trawl catch data, Porcupine Abyssal Plain, Northeast Atlantic Ocean, RRS Discovery III cruise 237, 1998.. Version 1.2. The Discovery Collections. Samplingevent dataset. https://ipt.iobis.org/obis-deepsea/resource?r=pap_megafauna_discovery237_1998&v=1.2	106
Echinodermata of Montenegro (South Adriatic)	10.14284/30	fd5f9044-c95c-4e47-b3d1-8dbc34cc941a	Kascelan, S., Mandic, S., Radovic I., Krpo-Cetkovic, J. - Institute of Marine Biology - University of Montenegro; University of Belgrade (2015). Echinodermata of Montenegro (South Adriatic). http://dx.doi.org/10.14284/30 https://dx.doi.org/10.14284/30	106
A molecular and morphological revision of genera of Asterinidae (Echinodermata: Asteroidea)	10.15468/2sv688	0b5b049a-0e52-425e-8412-38f77c67b272		105
Northeast Area Monitoring and Assessment Program Near Shore Trawl Survey (NEAMAP)	10.15468/vyglei	aedcba44-1b8c-47e0-ab48-9370e779b6e1	Gauthier D, Benson A (2018). Northeast Area Monitoring and Assessment Program Near Shore Trawl Survey (NEAMAP). United States Geological Survey. Sampling event dataset https://doi.org/10.15468/vyglei accessed via GBIF.org on 2020-06-16.	105
Benthic Epifauna Biomass and Abundance Data, Arctic Marine Biodiversity Observing Network (AMBON) research cruise, August 2017	10.15468/yg2y7v	9f9cf852-babb-4c52-b17f-f81dbe96c527		101
Explore Your Shore	10.14284/563	d015c8d2-b847-4007-a401-7c4685d53218	National Biodiversity Data Centre (NBDC), Ireland; (2022): Explore Your Shore https://dx.doi.org/10.14284/563	101
University of Amsterdam (NL) – Benthos monitoring of the North Sea research database	10.15468/smncop	50361be0-d9cd-11de-b793-b8a03c50a862		100
Planktonic Production Cycles and their Relationship with Fishing Resources on the Portuguese Coast	10.15468/n867rs	b1e40c45-7b1e-42f1-9b12-0b7a7e0ea2ac	Cunha M E, Quintela F, Massapina C, Rodrigues T, Varela F, Niza H, dos Santos A (2024). Planktonic Production Cycles and their Relationship with Fishing Resources on the Portuguese Coast. Version 1.13. IPMA - Instituto Português do Mar e da Atmosfera. Samplingevent dataset. http://ipt.gbif.pt/ipt/resource?r=ciclos85&v=1.13	100
DFO Quebec Region Biodiversity of the snow crab trawl survey in the Lower North Shore (2018)	10.15468/xqhapt	5e94bf18-506b-4484-bbf4-59c29bcba6c7	Juillet C, Lévesque I, Nozères C, Roy V (2022): DFO Quebec Region Biodiversity of the snow crab trawl survey in the St. Lawrence Estuary (2019). v1.2. Fisheries and Oceans Canada. Dataset/Occurrence. https://ipt.iobis.org/obiscanada/resource?r=dfo_que_bcn_co&amp;v=1.3	99
Assessment of Zooplankton in the area of Prestige oil tanker accident	10.15468/6vcg4d	bdbe7271-1d2d-4229-bfde-d451a97686ed		99
Stable isotope ratios and elemental contents of C, N and S in benthic organisms sampled during the PROTEKER 5 summer campaign in Kerguelen Islands (2016) - data	10.15468/frpbz6	28120c52-2b34-4db4-b348-812ee1eaf958	Le Bourg B, Saucède T, Charpentier A, Lepoint G, Gan Y, Michel L N (2022): Stable isotope ratios and elemental contents of C, N and S in benthic organisms sampled during the PROTEKER 5 summer campaign in Kerguelen Islands (2016) - data. v1.4. SCAR - AntOBIS. Dataset/Samplingevent. https://ipt.biodiversity.aq/resource?r=proteker2016-event&v=1.4	98
Marine Invertebrata specimen database of Osaka Museum of Natutal History	10.15468/zhubgk	7201065d-95ac-4706-bb2b-9fd04209fc8d	Ishida S (2016). Marine Invertebrata specimen database of Osaka Museum of Natutal History. National Institute of Genetics, ROIS. Occurrence dataset https://doi.org/10.15468/zhubgk accessed via GBIF.org on 2019-08-01.	98
SeaWatch-B: citizens monitoring the Belgian North Sea from the beach (2014-2018)	10.14284/401	3b91f3e4-17da-4965-a8d5-4e8c9296477b	Seys, J.; Pint, S.; Vervaele, K.; Vanhaecke, P.; Van Landschoot, W.; Saevels, M.; Goossens, H.; Berkers, M.; Balcaen, R.; Coppens, S.; Vanden Eede, S.; Fabrice, A.; Willaert, M.; Nelen, L.; Colpaert, N.; Quartier, M.; Verbeke, D.; Flanders Marine Institute (VLIZ): Belgium; (2020): SeaWatch-B: citizens monitoring the Belgian North Sea from the beach (2014-2018). Marine Data Archive. https://dx.doi…	97
Ghent University - Zoology Museum - Invertebrate collection	10.15468/ok9kps	67caab70-ec4b-11dc-b73f-b8a03c50a862		97
orstom_macassar_corindon_1980	10.15468/suj4ov	a6192000-74f3-47d5-89cf-ac39cc6eac00	Danis B & Jangoux [year accessed]. The ORSTOM macassar expedition: Asteroidea. Online publication.	97
BOEM Beaufort Sea, Alaska, Fish and Invertebrate Haul and Catch, with Oceanography, 2008	10.15468/tevhp6	2b87bd63-7431-4ba1-a728-4821d20e282e	Wedemeyer K, Benson A (2017). BOEM Beaufort Sea, Alaska, Fish and Invertebrate Haul and Catch, with Oceanography, 2008. United States Geological Survey. Occurrence dataset https://doi.org/10.15468/tevhp6 accessed via GBIF.org on 2020-06-16.	96
SPC PROCFish/C Invertebrates Observations Kiribati 2004	10.15468/hiayd8	6b03c5e7-05fe-497b-8156-6d564ecdbdaf	Friedman K, Beiateuea T, Pakoa K, Tardy E, Lasi F (2018): SPC PROCFish/C Invertebrates Observations Kiribati 2004. v1.2. The Pacific Community (SPC). Dataset/Occurrence. https://ipt.sprep.org/resource?r=spc_procfish_invertebrates_kiribati_2004&v=1.2	95
Service National d'Observation CORAIL - Suivi des aires marines protégées de Moorea - Invertébrés benthiques	10.15468/1r4njt	05ee34c9-e001-43fa-b79c-07450bca5631		94
Asteroidea (Echinodermata) from shallow-waters of the remote oceanic archipelago Trindade and Martin Vaz, southeastern Atlantic, with taxonomic and zoogeographical notes	10.11646/zootaxa.4742.1.2	28ac3eca-421e-4f15-a17e-c7b0fcda3304		94
ALA species sightings and OzAtlas	10.15468/jayxmn	84a649ce-ff81-420d-9c41-aa1de59e3766	Atlas of Living Australia (2024). ALA species sightings and OzAtlas. Occurrence dataset https://doi.org/10.15468/jayxmn accessed via GBIF.org on 2024-07-02.	92
DFO Quebec Region Coastal biodiversity of the benthic epifauna of the St. Lawrence Estuary (2018-2019)	10.26071/ogsl-c2a02113-e69c	9c064156-0252-4441-9021-63b4107ff9b7	Roy V (2021): DFO Quebec Region Coastal biodiversity of the benthic epifauna of the St. Lawrence Estuary (2018-2019). v1.2. Fisheries and Oceans Canada. Dataset/Samplingevent. https://doi.org/10.26071/ogsl-c2a02113-e69c	91
Marine Data from The Wildlife Trusts (TWT) Dive Team; 2014-2018	10.15468/aqr7zv	da23c0cd-312a-46c2-9da6-c29f21b4bf79		91
Zoological collections of Portuguese oceanographic campaigns in former colonial territories	10.15468/zq9un8	3b300c93-75a6-4350-aef5-dd7cd1af7d48	Parrinha D, Brites Soares L, Cartaxana A, Alves M J (2024). Zoological collections of Portuguese oceanographic campaigns in former colonial territories. Version 1.0. Museu Nacional de História Natural e da Ciência. Occurrence dataset. http://ipt.gbif.pt/ipt/resource?r=zool_coll_pt_colonial_ocean_campaigns&v=1.0	90
Netplankton North Adriatic-ALPE ADRIA Project	10.6092/57f2fc2f-0315-4399-8510-4d42cd9119e1	4ebfcad1-f099-4468-ba23-83c7ad4247e0	Fonda Umani S (2022): Netplankton North Adriatic-ALPE ADRIA Project. v8.2. National Institute of Oceanography and Applied Geophysics. Dataset/Occurrence. https://doi.org/10.6092/57f2fc2f-0315-4399-8510-4d42cd9119e1	90
Shellfish (NSMK-MS)	10.15468/hlyfoh	7b1d5912-f762-11e1-a439-00145eb45e9a		89
SEWBReC Marine and other Aquatic Invertebrates (South East Wales)	10.15468/zxy1n6	1c02a2c0-9981-4824-b21c-1c5db609b6ae		88
Benthic infaunal abundance and biomass from Belfast Lough dredge disposal monitoring operations 2017 and 2018	10.17031/tyhfos	1f215ce5-0fa4-4866-88a5-717fc2902336	Agri-Food and Biosciences Institute (AFBI) (2019): Benthic infaunal abundance and biomass from Belfast Lough dredge disposal monitoring operations 2017 and 2018. v4.2. Marine Biological Association. Dataset/Samplingevent. https://doi.org/10.17031/tyhfos	87
University of California Museum of Paleontology	10.15468/bxpyo3	58d0f326-2e85-4d0a-a744-571461220f00		85
Parc éolien en mer de Fécamp - Eoliennes Offshore des Hautes-Falaises - Données état de référence_Ichtyofaune et ressources halieutiques	10.15468/zwkje8	7f12db43-a618-4b20-89fc-52de2c8860c8		85
Catalogue of the type specimens of sea stars (Asteroidea, Echinodermata) from research collections of the Zoological Institute, Russian Academy of Sciences	10.15468/3vvua7	31f8727c-debb-4c38-bb89-0eb2594537a9	Smirnov I, Khalikov R (2024). Catalogue of the type specimens of sea stars (Asteroidea, Echinodermata) from research collections of the Zoological Institute, Russian Academy of Sciences. Version 1.20. Zoological Institute, Russian Academy of Sciences, St. Petersburg. Checklist dataset. https://ipt.zin.ru/resource?r=zin_asteroidea&v=1.20	84
Specimens of echinodermata collection of Wakayama Prefectural Museum of Natural History	10.15468/6vx9k3	2570c79d-e589-4c33-bd76-b1c6fcaf147c		83
Ashmore Reef Marine Park Environmental Assessment 2019 - marine fauna survey	10.15468/2bzhys	2d7ec0b1-e9f2-41ce-af60-0f08772c9360	Keesing, John (2020): Ashmore Reef Marine Park Environmental Assessment 2019. v2. CSIRO. Data Collection. https://doi.org/10.25919/dztz-1h24	83
(Table 2) Biostratigraphy of marine benthic and planktonic taxa in sediment core GIK14350 near Dagebüll, northern Germany	10.1594/pangaea.785456	349fb9ee-d036-4899-827e-f9fa63fa7756		83
Field Museum of Natural History (Geology) Fossil Invertebrates Collection	10.15468/cjabhe	6595e04b-13d2-4eac-933f-73786627b5a2		79
Marine Non Native Species records from Natural Resources Wales (NRW) Monitoring Research and Ad-hoc Sightings	10.15468/jc9uj9	b66c629e-b878-4b26-960d-7c0103b025c7		79
Type locality distributions from the World Register of Marine Species	10.15468/nmcdsv	2f7c33b3-ea7a-40ac-a3b7-bace96f978f7	WoRMS Editorial Board (2021). Type locality distributions from the World Register of Marine Species. Available from http://www.marinespecies.org at VLIZ. Accessed on YYYY-MM-DD.	78
Programme d'observation naturaliste participative avec l'application mobile INPN Espèces - Application INPN Espèces: Observations naturalistes, participatives et opportunistes, fondées sur des photographies	10.15468/2wgzwe	7247dc2e-b862-4555-b533-7701d183271b	Inventaire National du Patrimoine Naturel N (2022). Programme d'observation naturaliste participative avec l'application mobile INPN Espèces - Application INPN Espèces: Observations naturalistes, participatives et opportunistes, fondées sur des photographies. Version 1.1. UMS PatriNat (OFB-CNRS-MNHN), Paris. Occurrence dataset https://doi.org/10.15468/2wgzwe accessed via GBIF.org on 2022-12-15.	78
Species lists for benthic communities of Norwegian fjords from environmental surveys (data used in Sen et al. Estuarine, Coastal and Shelf Science 2022)	10.15468/nvcpqd	dc780d9c-9d52-43e0-af26-98ab6a1c3eb3	Sen A, Reiss H, Silberberger M, Renaud P, Cochrane S, Faust J (2022): Species lists for benthic communities of Norwegian fjords from environmental surveys (data used in Sen et al. Estuarine, Coastal and Shelf Science 2022). v1.2. Nord University. Dataset/Samplingevent. https://ipt.gbif.no/resource?r=benthos_species_norwegian_fjords_sen_etal_ecss_2022&v=1.2	78
DMNS Marine Invertebrate Collection (Arctos)	10.15468/lyw1fq	5a6977c1-ece6-44b8-b71d-43cb1d4e0919	Denver Museum of Nature & Science Marine Invertebrate Collection	77
Kent Wildlife Trust Shoresearch Intertidal Survey 2004 onwards	10.15468/zyxxue	e3004062-f320-4d91-8192-3ec889e468dc		77
sarce_rockyshores	10.15468/1rdkla	e3803a54-b4fd-46d7-ab67-ad8f6871fae5	Miloslavich P, JJ Cruz, et al (in preparation) Building a marine biodiversity observation network: an example from South America.	77
Collections of Bioclass, school #179, Moscow	10.15468/4f0bmt	bafa5083-8081-42f8-9201-04c511f45098	Reshetnikova N, Kudryavtseva E, Petrash E, Lapin A (2020). Collections of Bioclass, school #179, Moscow. Version 1.5. Lomonosov Moscow State University. Occurrence dataset https://doi.org/10.15468/4f0bmt accessed via GBIF.org on 2024-02-08.	76
Zooplankton NOGAP32b 1986	10.15468/z7cj59	f48a5a24-f17c-4a56-a86c-48618fc6b631	Hopky, G.E. Lawrence, M.J. and Chiperzak, D.B.; Central and Arctic Region, Department of Fisheries and Oceans, Winnipeg, Manitoba R3T 2N6. (2004) NOGAP B2; Zooplankton Data from the Canadian Beaufort Sea Shelf, 1986. Canadian Data Report of Fisheries and Aquatic Sciences: 923	76
National Museum of Natural Science	10.15468/yegxmj	fb93fb10-f1ca-11dd-b2d4-b8a03c50a862	Hsu T (2020). National Museum of Natural Science. TELDAP. Occurrence dataset https://doi.org/10.15468/yegxmj accessed via GBIF.org on 2022-09-06.	76
Feral or in Peril	10.15468/7eve75	41f2f882-34c2-4549-bb54-c8ded209140c	BioCollect (2023). Feral or in Peril. Occurrence dataset https://doi.org/10.15468/7eve75 accessed via GBIF.org on 2024-07-02.	75
Jervis Bay Infaunal species level data, Australia (2008)	10.15468/h9ke4g	5e236c72-914d-4501-9f6d-937d16cd1b0c	Przeslawski, R., Radke, L., and Hughes, M. 2009. Termporal and fine-scale variation in the biogeochemistry of Jervis Bay. Geoscience Australia, Record 2009/12. Geoscience Australia, Canberra. 38pp.	74
Abundance of benthic infauna in surface sediments from the North Sea sampled during HEINCKE cruise HE133	10.1594/pangaea.756768	81b2a96c-f762-11e1-a439-00145eb45e9a		74
New Brunswick Museum - General Invertebrates	10.15468/69kfje	035fd72d-a130-4fd0-bde2-67cadfa2da90		73
Staying cool also has consequences: increased sea ice cover disrupts food web structure in East Antarctica-Data	10.15468/wgfw0h	90f2713a-79ac-4d96-9a66-889a5fb9abb1	Michel L (2019): Staying cool also has consequences: increased sea ice cover disrupts food web structure in East Antarctica-Data. v1.1. SCAR - AntOBIS. Dataset/Occurrence. https://ipt.biodiversity.aq/resource?r=ddu_isotopes_verso_2013_2015&v=1.1	73
Catalogue of the type specimens of the Shirshov Institute of Oceanology collection of the ocean benthic fauna	10.15468/wb9hjg	062b1492-5e8a-4b56-89f9-300bc06bba5d	Kremenetskaia A, Dilman A, Mironov A, Minin K, Gebruk A, Dudnik Z (2024). Catalogue of the type specimens of the Shirshov Institute of Oceanology collection of the ocean benthic fauna. Version 1.31. Shirshov Institute of Oceanology, Russian Academy of Sciences. Occurrence dataset. https://gbif.ocean.ru/ipt/resource?r=ioras_type_collection&v=1.31	72
1778-1998 Ivor Rees North Wales Marine Fauna Ad-hoc sightings shore and ship-based surveys	10.17031/35prlf	07a203b7-21a7-4c01-b8a4-cf906f4bc1c0	Bangor University, School of Biological Sciences (2018): 1778-1998 Ivor Rees North Wales Marine Fauna Ad-hoc sightings shore and ship-based surveys. v4.6. Marine Biological Association. Dataset/Samplingevent. https://doi.org/10.17031/35prlf	72
N3 data of Kiel bay	10.14284/182	6d437ff3-5140-4de3-ad97-80016181760a	Rumohr, H., D. Fleischer, 2004: N3 data of Kiel Bay. Leibniz Institute of Marine Sciences, Marine Ecology Division, Germany https://dx.doi.org/10.14284/182	72
Mega benthos in surface sediments sampled during POLARSTERN cruise ANT-XXIII/8	10.1594/pangaea.718876	7872fece-f762-11e1-a439-00145eb45e9a		72
Figure 7: Carbonate contribution in macrozoobenthos from the west and east Antarctic Peninsula and western and eastern Weddell Sea regions	10.15468/3pm4zw	af9c6c7a-3e63-4871-92c9-d5df3442c343		71
Copepod crustaceans identified by Prof. Arthur G. Humes	10.15468/nhndwi	0d0f1fc9-3dff-435d-ad51-907485ea584c	Korzhavina O, Ivanenko V (2020). Copepod crustaceans identified by Prof. Arthur G. Humes. Version 1.10. Lomonosov Moscow State University. Occurrence dataset https://doi.org/10.15468/nhndwi accessed via GBIF.org on 2024-02-08.	70
2014_nsmk_smpl_ms	10.15468/g56ncr	3695de2d-9991-4d19-8d04-f2bb36e75e13		70
Natural History Museum Rotterdam - Specimens	10.15468/kwqaay	a307e4d7-1de2-4adc-95d5-a0a8d5f57236		70
The Belgica 121 expedition to the Western Antarctic Peninsula: a high resolution biodiversity census	10.48361/kawuhz	b635be2e-76ea-4600-8f83-549601653c0a	Danis, B., Christiansen, H., Guillaumot, C., Heindler, F., Houston, R., Jossart, Q., Lucas, K., Moreau, C., Pasotti, F., Robert. H., Wallis, B., Saucède, T., [year accessed]. The Belgica 121 expedition to the Western Antarctic Peninsula: a high resolution biodiversity census.	70
HBRG Other Invertebrates Dataset	10.15468/r780rb	c7919f38-10fd-4806-81e2-4e81135b6af0		70
Abundance of benthic infauna in surface sediments from the North Sea sampled during cruise Dana00/5	10.1594/pangaea.756781	81b3deb8-f762-11e1-a439-00145eb45e9a		69
Collection Hunsrückschiefer - SMF	10.15468/c9aw5b	828dc178-f762-11e1-a439-00145eb45e9a		69
Equinodermos de la Colección de Referencia de Biología Marina de la Universidad del Valle (CRBMeq-UV)	10.15472/lywq4k	03a84058-3571-46c8-837f-efd412152734	Salazar Hernandez J A, Londoño-Cruz E, Montoya-Cadavid E (2023): Equinodermos de la Colección de Referencia de Biología Marina de la Universidad del Valle (CRBMeq-UV). v5.3. Universidad del Valle. Dataset/Occurrence. https://doi.org/10.15472/lywq4k	68
DFO Quebec Region Magdalen Islands Lobster Survey	10.15468/gs9apm	6ca76c0f-be62-4db2-9bdf-1e13ffd6b0d2	Bruneau B, Paille N, Nozères C, Roy V (2023): DFO Quebec Region Magdalen Islands Lobster Survey. v1.3. Fisheries and Oceans Canada. Dataset/Occurrence. https://ipt.iobis.org/obiscanada/resource?r=dfo_que_idm_ha&amp;v=1.3	67
(Table 7) Distribution of early to middle Eocene calcareous nannofossils in ODP Hole 149-900A	10.1594/pangaea.761470	8230d2ce-f762-11e1-a439-00145eb45e9a		67
n_niek_2021	10.15468/d7f5vk	0c4dc4f2-c11e-4e8b-8169-cabac6384735		66
Evaluación submareal de los bajos “EL ACUARIO” y “RABO DEL VIEJO” de la Reserva Marina El Pelado, Provincia de Santa Elena - 2023	10.60545/xixnti	3c9d0f3e-f49a-4176-9c67-04bb94faa954	Reyes Franco J R, Coronel Conforme P E (2024). Evaluación submareal de los bajos “EL ACUARIO” y “RABO DEL VIEJO” de la Reserva Marina El Pelado, Provincia de Santa Elena - 2023. Version 1.0. Universidad Estatal Península de Santa Elena. Occurrence dataset. https://doi.org/10.60545/xixnti accessed via GBIF.org on 2024-03-26. accessed via GBIF.org on 2024-04-02.	66
Megabenthos-Epibenthos Greenland	10.15468/sxafim	47bfdc62-3b00-448d-989d-548c2ce848bd	Conservation of Arctic Flora and Fauna: Megabenthos-Epibenthos Greenland https://doi.org/10.15468/sxafim accessed via GBIF.org on 2021-12-08.	66
SPC PROCFish/C Invertebrates Observations Tuvalu 2004-2005	10.15468/vhrf5v	6461be2b-49e4-4a4e-a0de-a90eae602e78	Friedman K, Alefaio T, Pakoa K, Tardy E, Lasi F (2018): SPC PROCFish/C Invertebrates Observations Tuvalu 2004-2005. v1.1. The Pacific Community (SPC). Dataset/Occurrence. https://ipt.sprep.org/resource?r=spc_procfish_invertebrates_tuvalu_2004_2005&v=1.1	66
On the composition of the benthic fauna of the western Fram Strait	10.15468/lbi9s0	8e6636ad-0b6a-426a-9515-985288f558ba	Conservation of Arctic Flora and Fauna: On the composition of the benthic fauna of the western Fram Strait https://doi.org/10.15468/lbi9s0 accessed via GBIF.org on 2021-12-08.	66
DFO Quebec Region Invertebrate assemblages and submerged aquatic vegetation in coastal areas of the St. Lawrence Estuary and Gulf (north shore) using a drop photo camera system.	10.15468/e8g3at	c344b760-f3df-4bd9-b8f4-80d58d647bf4	Lévesque D, Roux M, Robillard A (2023). DFO Quebec Region Invertebrate assemblages and submerged aquatic vegetation in coastal areas of the St. Lawrence Estuary and Gulf (north shore) using a drop photo camera system.. Version 1.9. Fisheries and Oceans Canada. Samplingevent dataset. https://ipt.iobis.org/obiscanada/resource?r=dl_cpd_ppo&v=1.9	66
ClimateWatch	10.15468/xlx9o4	3fab912e-e927-4f1c-a97c-eb446cd609e0	ClimateWatch (2022). ClimateWatch. Occurrence dataset https://doi.org/10.15468/xlx9o4 accessed via GBIF.org on 2024-07-02.	65
Gaia Guide	10.15468/i1bc3o	7447a228-a4cf-414b-87e4-3aba15275580	Atlas of Living Australia (2019). Gaia Guide. Occurrence dataset https://doi.org/10.15468/i1bc3o accessed via GBIF.org on 2024-07-02.	65
SHARK - National marine environmental monitoring of Zoobenthos in Sweden since 1971	10.15468/fggzdr	c44ce8a6-ecd3-4516-b741-0268a35fd117	SHARK (2022). SHARK - National marine environmental monitoring of Zoobenthos in Sweden since 1971. Version 1.10. The Swedish Meteorological and Hydrological Institute. Sampling event dataset https://doi.org/10.15468/fggzdr accessed via GBIF.org on 2023-03-02.	65
iSpot British Isles observations	10.15468/uqdj62	cd7553aa-08aa-463e-bae3-aedd989b370a		65
Marine Nature Conservation Review (MNCR) and associated benthic marine data held and managed by English Nature	10.15468/2vttzr	e142db13-5b0e-4f15-b652-6e72537b4337		65
Bulk stable isotopes of carbon and nitrogen in benthic epifauna, infauna and zooplankton collected from the Barents Sea during the Nansen Legacy project 2018-2021	10.21335/nmdc-1921275259	996da13e-a54b-42ca-a096-d7bf5dfff25b	Amanda Ziegler, Bodil Bluhm, Thaise Ricardo de Freitas, Arunima Sen, Èric Jordà-Molina, Silvia Hess, Elizabeth Alve, Paul Renaud, Henning Reiss, Lis Lindal Jørgensen, Emmelie Åström, Raphaëlle Descôteaux (2023): Bulk stable isotopes of carbon and nitrogen in benthic epifauna, infauna and zooplankton collected from the Barents Sea during the Nansen Legacy project 2018-2021 https://doi.org/10.21335…	64
Colección científica del Museo de Historia Natural Alfredo Dugés	10.15468/ledqy2	80b168c8-f762-11e1-a439-00145eb45e9a	'Magaña-Cota G. E. 2004. Colección científica del Museo de Historia Natural Alfredo Dugés. Colección científica MADUG. Universidad de Guanajuato. Bases de datos SNIB-CONABIO, proyecto V002. México, D. F.'	63
Invertebrate collections, UiB	10.15468/f2y3bf	ce697b4c-7803-47d8-81bd-5a172f4960b5		63
Programme national de science participative sur la Biodiversité Littorale (BioLit)	10.15468/xmv4ik	f240817c-23f3-4a8f-b32e-97833663fd4d		63
CHAS Malacology Collection (Arctos)	10.15468/tk35ga	038b6cf8-4c53-4bf3-961e-9fe6c57b813e	Chicago Academy of Sciences Malacology Collection (CHAS)	62
2021_nsmk_biodiversity_ms_748	10.15468/b5pa83	8e2be0ac-3b39-45c8-9d0b-33b3dd69a09f		62
Echinoderms from the subantarctic islands of New Zealand: Asteroidea, Ophiuroidea, and Echinoidea, Cape Expedition, 1941-1945	10.15468/spxgxa	50965b5c-b6ac-4cea-9c73-1afe5bb0ec91	Fell H B (2020): Echinoderms from the subantarctic islands of New Zealand: Asteroidea, Ophiuroidea, and Echinoidea, Cape Expedition, 1941-1945. v1.0. Southwestern Pacific Ocean Biogeographic Information System (OBIS) Node. Dataset/Occurrence. https://nzobisipt.niwa.co.nz/resource?r=nzsubantechinoderms&v=1.0	61
Röntgenarchiv Wilhelm Stürmer - SMF	10.15468/peoxnd	8293a994-f762-11e1-a439-00145eb45e9a		61
Disko Fan Conservation Area in the Davis Strait (Eastern Arctic) - Epibenthic Megafauna Database	10.15468/vfmmmf	d7688dd5-9cd0-4de7-8873-e76b709ee082	Conservation of Arctic Flora and Fauna: Disko Fan Conservation Area in the Davis Strait (Eastern Arctic) - Epibenthic Megafauna Database https://doi.org/10.15468/vfmmmf accessed via GBIF.org on 2021-12-08.	60
Crown-of-thorns starfish movement and feeding electivity data, Great Barrier Reef, Australia (2015)	10.1098/rspb.2020.1341	124e2830-af3c-4fd7-92ea-26089e55e825	Ling SD, Cowan Z-L, BoadaJ, Flukes EB, Pratchett MS. (2020) Homing behaviour by destructive crown-of-thorns starfish is triggered by local availability of coral prey.Proc. R. Soc. B287: 20201341. http://dx.doi.org/10.1098/rspb.2020.1341	58
Biodiversity catalog of Marine Coastal Areas of Indigenous People (MCAIPs / ECMPOs), Chile	10.15468/qvbcmi	2d8cd725-c459-4139-a41a-5989b27ef293	Naretto J, Hiriart-Bertrand L, Naretto C (2020). Biodiversity catalog of Marine Coastal Areas of Indigenous People (MCAIPs / ECMPOs), Chile. Version 1.3. Costa Humboldt. Occurrence dataset https://doi.org/10.15468/qvbcmi accessed via GBIF.org on 2023-11-03.	58
Marine Species Records from Skomer Marine Conservation Zone (MCZ) Marine Monitoring Programme	10.15468/207iog	37a1816f-d4fd-4d30-bf74-72ca5bf0eb90		58
Inventario y monitoreo del Canal de Infiernillo para el comanejo de los recursos marinos en el territorio Seri, Golfo de California	10.15468/upfpik	7fbf4372-f762-11e1-a439-00145eb45e9a	'Torre-Cosío J. y L. Bourillón-Moreno. 2000. Inventario y monitoreo del Canal de Infiernillo para el comanejo de los recursos marinos en el territorio Seri, Golfo de California. Conservation International México A. C. Bases de datos SNIB-CONABIO, proyecto L179. México, D. F.'	58
Galathea II, Danish Deep Sea Expedition 1950-52	10.15468/ouseij	84c333ce-f762-11e1-a439-00145eb45e9a	Calabuig I (2016). Galathea II, Danish Deep Sea Expedition 1950-52. Zoological Museum, Natural History Museum of Denmark. Occurrence dataset https://doi.org/10.15468/ouseij accessed via GBIF.org on 2020-02-20.	58
Megafauna at the Haakon Mosby mud volcano (the Barents Sea) based on image analysis.	10.15468/gwpvac	3fc4ed1b-9026-47a9-857f-f6543c444874	Rybakova E, Galkin S, Bergmann M, Soltwedel T, Gebruk A (2021): Megafauna at the Haakon Mosby mud volcano (the Barents Sea) based on image analysis. Dataset/Abundance data. https://gbif.ocean.ru/ipt/resource?r=mb-hakonmosby-polarsternxviii_1b&amp;v=1.0	57
Colección de Zoología Invertebrados - Otros invertebrados	10.15468/4ae00u	4716b85e-7a3f-4d9e-b97c-539162514313		57
European Molecular Biology Laboratory Australian Mirror	10.15468/ypsvix	c1fc2df7-223b-4472-8998-70afb3b749ab	European Molecular Biology Laboratory Australia (2019). European Molecular Biology Laboratory Australian Mirror. Occurrence dataset https://doi.org/10.15468/ypsvix accessed via GBIF.org on 2024-07-02.	57
Colección de Fauna Marina del Centro Oceanográfico de Málaga (IEO-CSIC): CFM-IEOMA	10.15468/tfplam	4704d25f-7944-4c1b-89bb-ed4a2007085b	Olivas González F J, Fernández-Peralta L, García Cancela R, Salmerón Jiménez F (2023). Colección de Fauna Marina del Centro Oceanográfico de Málaga (IEO-CSIC): CFM-IEOMA. Version 1.10. Instituto Español de Oceanografía. Centro Oceanográfico de Málaga (CSIC). Occurrence dataset. https://ipt.gbif.es/resource?r=cfm_ieoma&v=1.10	55
Equinodermos de La Guajira Colombiana	10.15472/0suz5a	b60d4528-6efc-4623-9f6b-1f8300f140ee	CONTRERAS RUEDA Y (2017). Equinodermos de La Guajira Colombiana. Version 2.2. Instituto de Investigaciones Marinas y Costeras - Invemar. Occurrence dataset https://doi.org/10.15472/0suz5a accessed via GBIF.org on 2024-06-17.	55
DFO Quebec Region Ecosystemic bottom trawl survey 1990-2005	10.15468/jq66kg	f0ecbdff-75d4-487b-9aa9-8d7e88e8e862	Bernier D, Bourdages H, Nozères C, Vanier C, Boulanger M, Isabel L (2023). DFO Quebec Region Ecosystemic bottom trawl survey 1990-2005. Version 1.1. Fisheries and Oceans Canada. Samplingevent dataset. https://ipt.iobis.org/obiscanada/resource?r=quebec_occurence&v=1.1	55
Biodiversity4all Research-Grade Observations	10.15468/njmmp7	2bf7b2c0-34dc-4458-8ee4-4f99fac03b33	Citizen Science Observation Dataset B (2020): Biodiversity4all Research-Grade Observations. v1.0. BioDiversity4All. Dataset/Occurrence. http://ipt.gbif.pt/ipt/resource?r=biodiversity4all_research-grade_observations&v=1.0	54
DFO Pacific Groundfish Synoptic Trawl Surveys - Strait of Georgia	10.25607/wzr4dl	4c9174a6-77db-4e94-bc41-478ccf5a09c1	Cornthwaite M (2023). DFO Pacific Groundfish Synoptic Trawl Surveys - Strait of Georgia. Version 2.1. Fisheries and Oceans Canada. Samplingevent dataset. https://doi.org/10.25607/wzr4dl	54
Echinoderms in surface sediments off Sylt collected during HEINCKE cruise HE258	10.1594/pangaea.745689	7be6885a-f762-11e1-a439-00145eb45e9a		54
New Taxa and Occurrences of Mesophotic and Deep-sea Goniasteridae (Valvatida, Asteroidea) from Okinawa and adjacent regions	10.15468/bcs3wh	a6a48ef5-5caa-44e0-83a3-02e35bb19859		54
Echinoderms from the Seaflower Biosphere Reserve	10.15472/iipeom	5a39c87c-9d97-4282-b3a9-e2c292b4729d	Borrero-Pérez G H, Benavides-Serrato M, Campos N H, Galeano-Galeano E, Gavio B, Medina J, Abril-Howard A, Borrero Pérez G H (2019). Echinoderms from the Seaflower Biosphere Reserve. Instituto de Investigaciones Marinas y Costeras - Invemar. Checklist dataset https://doi.org/10.15472/iipeom accessed via GBIF.org on 2024-06-17.	53
South Caribbean Diversity	10.15468/xeray1	d2175301-670b-4f99-ad87-f47b190d1e9c	Library of the Marine Biology Laboratory, USB. Biodiversity of Golfo Triste, Venezuela.	53
Antarctic Starfish (Echinodermata: asteroidea) from the ANDEEP3 expedition	10.15468/zaaqew	770fe37c-52e7-4efb-9686-0c082d0c6b23	Danis, B. & Jangoux M. Contribution to the SCAR-MarBIN Register of Antarctic Marine Species (RAMS): Asteroidea, Echinodermata. Accessed through: De Broyer, C.; Clarke, A.; Koubbi, P.; Pakhomov, E.; Scott, F.; Vanden Berghe, E. and Danis, B. (Eds). The SCAR-MarBIN Register of Antarctic Marine Species (RAMS)	50
Abundance of benthic infauna in surface sediments from the North Sea sampled during Walther Herwig cruise WH220	10.1594/pangaea.756783	81b65972-f762-11e1-a439-00145eb45e9a		50
Echinodermata Specimens of the Yamagata Prefectural Museum	10.15468/brrhea	36e8f6f6-4532-4368-a0dc-80cd5f6b8fbc		48
LACM Invertebrate Paleontology	10.15468/6nxzen	f0a7ca6e-8da6-4629-97bd-0368705a4d6b	Hendy A, Hook J (2024). LACM Invertebrate Paleontology. Version 1.14. Natural History Museum of Los Angeles County. Occurrence dataset. https://ipt.idigbio.org/resource?r=lacm-ip&v=1.14	48
Macrobenthos North Adriatic-ALPE ADRIA Project	10.6092/046b3834-9c72-4e2d-920f-8db346c90407	245e011d-184e-4220-9a47-aafbba8c81f5	Aleffi F (2022): Macrobenthos North Adriatic-ALPE ADRIA Project. v6.2. National Institute of Oceanography and Applied Geophysics. Dataset/Occurrence. https://doi.org/10.6092/046b3834-9c72-4e2d-920f-8db346c90407	47
Echinoderms in surface sediments off Sylt collected during HEINCKE cruise HE272	10.1594/pangaea.745691	7be959b8-f762-11e1-a439-00145eb45e9a		47
Los Angeles Urban Ocean Expedition 2019	10.15468/j8hz95	6d40a388-57c4-4e7e-a794-6d6502c225c7		46
Benthic otter trawl catch data, Porcupine Abyssal Plain, Northeast Atlantic Ocean, RRS Discovery III cruise 250, 2000.	10.15468/8r6egg	8769f540-8ccb-4f18-a2eb-caa282e2fd06	Horton T, Serpell-Stevens A, Valls Domedel G, Bett B J (2024). Benthic otter trawl catch data, Porcupine Abyssal Plain, Northeast Atlantic Ocean, RRS Discovery III cruise 250, 2000.. Version 1.2. The Discovery Collections. Samplingevent dataset. https://ipt.iobis.org/obis-deepsea/resource?r=pap_megafauna_discovery250_2000&v=1.2	46
IOW Natural History & Archaeological Society Marine Invertebrate Records 1853- 2011	10.15468/d9amhg	8b97e0ae-c803-4d24-8098-74874113c344		46
Abundance and habitat of echinoderms collected during the Bangor-Watamu Expedition in 1969	10.14284/97	95dcc65f-f8b9-4cc8-b34a-47782bebe737	Humphreys W.F.; Western Australia Museum: Australia; (2016): Abundance and habitat of echinoderms collected during the Bangor-Watamu Expedition in 1969. (http://www.vliz.be/en/imis?module=dataset&dasid=4441) https://dx.doi.org/10.14284/97	46
CSIRO Survey TT200801 - ROV Jason cruise tn228: South and East of Tasmania	10.15468/cdnigp	b25c3e4d-4742-4d1a-a8cb-4b7648bace74		46
Deep-sea Echinoderm report (Crinoidea, Asteroidea, Ophiuroidea, Echinoidea) in the South Colombian Caribbean	10.15472/wxv4wk	22cd0ec0-8b3a-41e1-bd18-1d905631464f	Muñoz P D, Dueñas L F, Benavides-Serrato M, Puentes V (2021). Deep-sea Echinoderm report (Crinoidea, Asteroidea, Ophiuroidea, Echinoidea) in the South Colombian Caribbean. Anadarko Colombia Company. Occurrence dataset https://doi.org/10.15472/wxv4wk accessed via GBIF.org on 2024-06-17.	45
Stable isotope data from marine sediment and invertebrates from Davis Station 2009/10	10.15468/y1cloo	2a2bf4d1-5747-4c03-ae7b-328a7768345b	Gillies C.L., Stark J.S., Johnstone G.J., Smith S.D.A., 2013. Establishing a food web model for coastal Antarctic benthic communities: a case study from the Vestfold Hills, Marine Ecology Progress Series, Vol. 478: 27 – 41.	45
Non Fish Species Occurrence in ASEAN Region	10.15468/7z4lrg	478e52db-0450-47f0-a763-ad3bcdaba6d9		45
Porcupine Marine Natural History Society Records	10.15468/c8jqsr	71bc8e1a-0dbd-4a5f-8b3c-ef278252f6bb	National Biodiversity Data Centre: Porcupine Marine Natural History Society - Porcupine Marine Natural History Society Records. Dataset/Occurrence.	45
2012 Centre for the Environment, Fisheries and Aquaculture Science (Cefas) Greater Haig Fras Marine Conservation Zone (MCZ) Acoustic, Sidescan, Grab, Video survey	10.17031/xed67j	02dc90b3-5f61-4195-bde4-a27437bcf55f	Centre for Environment, Fisheries and Aquaculture Science, Lowestoft Laboratory (CEFAS) (2018): 2012 Centre for the Environment, Fisheries and Aquaculture Science (Cefas) Greater Haig Fras Marine Conservation Zone (MCZ) Acoustic, Sidescan, Grab, Video survey. v2.0. Marine Biological Association. Dataset/Samplingevent. https://doi.org/10.17031/xed67j	44
MONITOREO DE BIODIVERSIDAD DEL INTERMAREAL ROCOSO Reservas Marinas: El Pelado, Bajo Copé y Cantagallo – Machalilla	10.15468/bum4zw	6cb184d1-d1bc-4a43-93cb-6afb41ab4377	Martínez Panizo P C, Rivera F, Peñaherrera J, Rivera F, Jácome I, Chipe V, Bolaños S, Castro I, León E, Chocho V (2022). MONITOREO DE BIODIVERSIDAD DEL INTERMAREAL ROCOSO Reservas Marinas: El Pelado, Bajo Copé y Cantagallo – Machalilla. Ministerio del Ambiente, Agua y Transición Ecológica - Ecuador. Sampling event dataset https://doi.org/10.15468/bum4zw accessed via GBIF.org on 2023-06-12. access…	44
Echinoderms in surface sediments off Sylt collected during HEINCKE cruise HE255	10.1594/pangaea.745688	7be27cba-f762-11e1-a439-00145eb45e9a		44
Tasmanian seamount Hill U: benthic imagery and annotations from a towed camera survey on RV Investigator voyage IN2018_V06, Tasmania, Australia (2018)	10.15468/j9bgpq	e38aa8fe-d6d4-4c84-9343-fbb4bcf0594a	Untiedt, Candice; Althaus, Franzis; Williams, Alan; Maguire, Kylie (2023): Tasmanian seamount Hill U: benthic imagery and annotations. v1. CSIRO. Data Collection. https://doi.org/10.25919/q6q8-r874	44
Antarctic Biodiversity Studies 2006 (Ross Sea, Scott Island, and Balleny Islands) (TAN0602)	10.15468/9jchw1	ee069354-4c2f-4ace-ae26-86243fc0592a	NIWA (2015). Antarctic Biodiversity Studies 2006 - Ross Sea, Scott Island, and Balleny Islands (TAN0602). Southwestern Pacific OBIS, National Institute of Water and Atmospheric Research, Wellington, New Zealand, 1061 records, Online http://nzobisipt.niwa.co.nz/resource.do?r=tan0602 released on April 17, 2015.	43
Invertebrate Collection of IBIOMAR (CCT CONICET-CENPAT) (CNP-INV)	10.15468/n7mdpb	47b61433-ac6e-4a4f-b81d-bfa798717be5	Colección General de Invertebrados del IBIOMAR (CCT CONICET-CENPAT) (CNP-INV)	42
BIOMAERL.Maerl Biodiversity.Functional Structure And Antropogenic Impacts (1996-1998).	10.25607/zp0vwl	7ba26ff7-d8cb-4d95-912c-38cd8223c983	Hall-Spencer J.,Grall J., Gerovasileiou V.,Mavraki D.,Paranou P., Baily N.,Nikolopoulou S.,(2018): BIOMAERL.Maerl Biodiversity.Functional Structure And Antropogenic Impacts (1996-1998).Hellenic Center for Marine Research.	42
NatureMapr	10.15468/uye32x	7ebef267-9d72-4c21-a276-cc84281a8590	NatureMapr (2023). NatureMapr. Occurrence dataset https://doi.org/10.15468/uye32x accessed via GBIF.org on 2024-07-02.	42
CSIRO, Cruise SS199701, Marine Biological Survey, South Tasmania, Southeast Australia, 1997	10.15468/o4p9c3	59df094c-e61d-4cc4-a779-970fab936dba	CSIRO - Southern Surveyor voyage SS 01/97, Tasmanian Seamounts study	41
Macroinvertebrate groups found on deep-sea volcanic habitats in the Galapagos Marine Reserve in the Eastern Tropical Pacific Ocean: Echinoderms	10.15468/zigswe	7636857e-72d3-4c1a-9a31-d19be9d122cf	Buglass S (2019): Macroinvertebrate groups found on deep-sea volcanic habitats in the Galapagos Marine Reserve in the Eastern Tropical Pacific Ocean: Echinoderms. v1.9. Charles Darwin Research Station. Dataset/Occurrence. http://ipt.iobis.org/obis-deepsea/resource?r=echinoderms&v=1.9 https://doi.org/10.15468/zigswe accessed via GBIF.org on 2023-03-17.	41
Complementary Benthic Biodiversity Baseline Survey, Block 58, Suriname - 2021 - TotalEnergies E&P Suriname B.V.	10.15468/7v4n28	551108a8-3391-42b1-b4ec-88253d5d01fb	(2022): Complementary Benthic Biodiversity Baseline Survey, Block 58, Suriname - 2021 - TotalEnergies E&P Suriname B.V.. v1.0. TotalEnergies. Dataset/Samplingevent. https://ipt.gbif.fr/resource?r=block_58_benthic_biodiversity_survey_-_totalenergies_ep_suriname_2021&v=1.0	40
Biodiversité marine de l’île de La Réunion. Programme BIOLAVE	10.15468/vzmzoj	586fa366-648c-48d3-a590-88a3ce00dfa0	Inventaire National du Patrimoine Naturel N (2022). Biodiversité marine de l’île de La Réunion. Programme BIOLAVE. Version 1.1. UMS PatriNat (OFB-CNRS-MNHN), Paris. Occurrence dataset https://doi.org/10.15468/vzmzoj accessed via GBIF.org on 2022-12-14.	40
A molecular and morphological review of the asterinid, Patiriella gunnii (Gray) (Echinodermata: Asteroidea)	10.15468/jx56bm	71c4de38-b2d9-4af8-a83e-b5ac0411b09a		40
Macrobenthos North Adriatic-INTERREG-FVG Project	10.6092/0546f4f7-2de9-4996-bb83-8e5115e3e28d	3dc26c61-3adf-45d7-876c-6358a37ff3f9	Aleffi F (2022): Macrobenthos North Adriatic-INTERREG-FVG Project. v6.5. National Institute of Oceanography and Applied Geophysics. Dataset/Occurrence. https://doi.org/10.6092/0546f4f7-2de9-4996-bb83-8e5115e3e28d	39
(Table 5) Distribution of late Eocene calcareous nannofossils in ODP Hole 149-900A	10.1594/pangaea.761466	822e592c-f762-11e1-a439-00145eb45e9a		39
Northern Ireland Environmental Recorders - Marine Species Records	10.15468/y25jdr	f47f6839-9203-44ee-87f6-7ad047d8430d		39
Monitoreos de los ecosistemas marinos de la bahía Portete, Puerto Bolívar, La Guajira	10.15472/jhiwsd	eaa86a97-f30f-4240-979c-7160052e9327	Dávila Reyes D, Gómez Lemus L A, Mejía Torres L A, Bolaño Lara M, Orjuela Rojas A, Ricardo R E, Caicedo Torrado I, Aguilar Pérez M, Barrios Vásquez E, Giraldo Escobar C, Márquez Hoyos J, Rojas S, Vilarete E, Charrys J (2022). Monitoreos de los ecosistemas marinos de la bahía Portete, Puerto Bolívar, La Guajira. Version 1.1. Carbones del Cerrejón Limited. Sampling event dataset https://doi.org/10.…	38
Systematic list of benthic invertebrates identified in the Heard Island and McDonald Islands region from 129 beam trawl or epibenthic sled samples 2003/08	10.4225/15/534f39fb206a8	48f54e74-d525-4fad-b482-a32316d79ccb	Constable, A., Welsford, D., Hibberd, T. and Kilpatrick, R. (2014, updated 2017) Systematic list of benthic invertebrates identified in the Heard Island and McDonald Islands region from 129 beam trawl or epibenthic sled samples. -	37
Centre for Environmental Data and Recording (CEDaR) Marine Species Data	10.15468/reat6p	69bc8993-33e4-4a34-985b-d73d70a88c6d		37
eDNA from water column to characterise fish and invertebrate communities from 30 sites in the Belgian Part of the North Sea -12S	10.15468/nvabg3	8fd84a4f-bbed-490b-9ca4-c0a3d0aea079	Cornelis I, Brosens D, Derycke S (2024). eDNA from water column to characterise fish and invertebrate communities from 30 sites in the Belgian Part of the North Sea -12S. Version 1.4. Flanders Research Institute for Agriculture, Fisheries and Food (ILVO). Occurrence dataset. https://ipt.inbo.be/resource?r=ilvo-metabarcoding-12s-bpns&v=1.4	37
Study on plankton at the port of Ostend in 1965	10.14284/72	c47c303d-9ef5-4b02-ba57-cea6e20c580f	De Pauw N.; Rijksuniversitair Centrum Antwerpen. RUCA: Belgium; (2015): Study on plankton at the port of Ostend in 1965. (http://www.vliz.be/en/imis?module=dataset&dasid=5154) https://dx.doi.org/10.14284/72	37
Subtidal epibenthos and demersal fish monitoring in function of a foreshore suppletion at the Belgian coast, period 2013-2016	10.14284/343	758c44fb-18f7-4f21-a9d7-a0fe8519f633	Aquatic environment and quality group; Flanders research institute for agriculture, fisheries and food (ILVO), Belgium; (2017): Subtidal epibenthos and demersal fish monitoring in function of a foreshore suppletion at the Belgian coast, period 2013-2016 https://dx.doi.org/10.14284/343	36
Ireland's BioBlitz	10.15468/aiiz3z	80576d53-992a-41f3-a3e3-dfd0fa0242ee	National Biodiversity Data Centre: Collated by the National Biodiversity Data Centre from different sources - Ireland's BioBlitz. Dataset/Occurrence.	36
CardObs : Observations naturalistes issues de l'outil CardObs-Données naturalistes de Xavier JAPIOT	10.15468/hswza8	0eb4ad83-f80d-4d86-83d8-f3a55ddd216f		35
DFO Zoobenthos data from upper Frobisher Bay, 1967 to 1973	10.15468/svr5r8	31c8db7d-098d-4339-a77b-901865139f1c	Wacasey J (2013): DFO Zoobenthos data from upper Frobisher Bay, 1967 to 1973. v4.4. Fisheries and Oceans Canada. Dataset/Occurrence. http://iobis.org/mapper/?resource_id=2669	35
Port Phillip Bay Environmental Study Data 1992-1996 - benthic records	10.15468/p6kwne	322ec841-f604-4024-ab49-897dc47f74c3	(2023): Port Phillip Bay Environmental Study Data 1992-1996 - benthic records. v1.3. CSIRO National Collections and Marine Infrastructure (NCMI) Information and Data Centre (IDC). Dataset/Samplingevent. https://www.marine.csiro.au/ipt/resource?r=ppbes_benthic&v=1.3	35
Ecology / Infaunal morphospecies identifications from the Vlaming Sub-basin (GA0334), Australia (2012-2013)	10.15468/wzues3	561df3a9-4e16-403e-9b6c-005806bb7e1b	Caroll A (2023): Ecology / Infaunal morphospecies identifications from the Vlaming Sub-basin (GA0334), Australia (2012-2013). v1.10. CSIRO National Collections and Marine Infrastructure (NCMI) Information and Data Centre (IDC). Dataset/Samplingevent. https://www.marine.csiro.au/ipt/resource?r=ga_vlaming_infauna&v=1.10	35
Invertebrates (Type Specimens) of the Swedish Museum of Natural History	10.15468/uadgyw	f2ec825d-145a-42fd-9bfe-a411a557bc47	Stöhr S (2023). Invertebrates (Type Specimens) of the Swedish Museum of Natural History. Version 2.4. Swedish Museum of Natural History. Occurrence dataset. https://www.gbif.se/ipt/resource?r=nrm-invertebrate-type&v=2.4	35
Zooplankton monitoring in the Belgian Part of the North Sea between 2009 and 2010	10.14284/55	70825b58-e23f-41ce-9de1-1f472278a2fd	Bio-environmental research group; Institute of Agricultural and Fisheries research (ILVO), Belgium; (2015): Zooplankton monitoring in the Belgian Part of the North Sea between 2009 and 2010 https://dx.doi.org/10.14284/55	34
Caracterización de la fauna epibentónica y demersal de la Reserva Natural Cordillera Beata	10.15472/vl4qz2	9c6dab92-5ecc-4aff-a21c-1fb81a3dd601	Rodríguez Toscano A J, Cedeño-Posso C M, Montoya-Cadavid E, Borrero Perez G H, Lizarazo Rodríguez N P, Osorno Arango A M, Martinez Campos B, Bustos Ordoñez H F, Acero Pizarro A, Campos Campos N H, Cantera-Kintz J R, Dueñas L F, Polanco Fernández A, Zea Sjorbeg S (2023). Caracterización de la fauna epibentónica y demersal de la Reserva Natural Cordillera Beata. Version 2.3. Instituto de Investigac…	34
Occurrence records of southern African aquatic biodiversity	10.15468/pv7vds	1aaec653-c71c-4695-9b6e-0e26214dd817	SAIAB (2016): Specimen-records of preserved specimens in the National Collection of Fishes of South Africa. v1.2. The South African Institute for Aquatic Biodiversity. Dataset/Occurrence. http://ipt.saiab.ac.za/resource?r=saiab&amp;v=1.2	33
SHARK - National marine environmental monitoring of zooplankton in Sweden since 1979	10.15468/edkb5r	eca0f10b-998a-4450-85c0-d2fae635000a	Stockholm University, Umeå University, Swedish Meteorological and Hydrological Institute, Gothenburg University, Swedish Agency for Marine and Water Management and Swedish Environmental Protection Agency (2022). SHARK - National marine environmental monitoring of zooplankton in Sweden since 1979	33
British Antarctic (Terra Nova) Expedition, 1910-1913	10.15468/0gsnmz	f2ab6184-eff7-4069-a9bb-e4f366aeefff	Southwestern Pacific OBIS (2014). British Antarctic (Terra Nova) Expedition, 1910-1913. Southwestern Pacific OBIS, National Institute of Water and Atmospheric Research (NIWA), Wellington, New Zealand, 1779 records, Online http://nzobisipt.niwa.co.nz/resource.do?r=terranova released on July 29, 2014	33
Estonian Museum of Natural History Department of Zoology	10.15468/98cxtc	d3c28e6c-1192-4ef4-a38a-df790df16dc3		32
Reef Life Survey - Survey Records	10.15468/4v5twn	e8443518-d916-47aa-9ae9-405333745b66		32
Abundance and biomass of infaunal species as part of Essential fish habitat surveys, Co. Down Coast (Northern Ireland) 2012-2013.	10.17031/wykk77	24ba0f2a-a324-465e-8c59-6b8164217857	Agri-Food and Biosciences Institute (AFBI) (2019): Abundance and biomass of infaunal species as part of Essential fish habitat surveys, Co. Down Coast (Northern Ireland) 2012-2013.. v3.2. Marine Biological Association. Dataset/Samplingevent. https://doi.org/10.17031/wykk77	30
Collection Echinodermata fossil SMF	10.15468/jcoj1y	965cfbe2-f762-11e1-a439-00145eb45e9a		30
IO PAS Arctic Echinodermata	10.15468/u7bnbe	aa5432c8-714c-4fb0-99b7-7d8401aca7eb	Deja K, Ronowicz M (2024). IO PAS Arctic Echinodermata. Version 1.2. Institute of Oceanology Polish Academy of Sciences. Occurrence dataset. http://ipt.gbif.pl:8080/resource?r=imbio-iopan-echinodermata&v=1.2	30
Succession of benthic hard-bottom communities abundance at station Errina2012_IS_solar1	10.1594/pangaea.806085	ba55ff3e-5326-4077-8040-d201df6bcacb		30
Caracterización de la Biodiversidad Microbiológica y de Invertebrados de la Reserva Marina "El Pelado" a escala Taxonómica, Metabolómica y Metagenómica para su uso en salud humana y animal	10.60545/4fm6gm	d9a71bab-ca20-45ca-ae55-f1e006a573b0	Agurto Rodríguez G (2023). Caracterización de la Biodiversidad Microbiológica y de Invertebrados de la Reserva Marina "El Pelado" a escala Taxonómica, Metabolómica y Metagenómica para su uso en salud humana y animal. Version 1.1. Escuela Superior Politecnica del Litoral. Occurrence dataset. https://doi.org/10.60545/4fm6gm accessed via GBIF.org on 2024-03-26. accessed via GBIF.org on 2024-04-02.	30
Inventario de algas, corales pétreos, moluscos, crustáceos decápodos, equinodermos y peces de las islas de Revillagigedo, Colima, México	10.15468/8azywv	ee6be9b3-f850-4a0b-bddc-73c13a078e52	'Reyes-Bonilla H. 2015. Inventario de algas, corales pétreos, moluscos, crustáceos decápodos, equinodermos y peces de las islas de Revillagigedo, Colima, México. Universidad Autónoma de Baja California Sur. Bases de datos SNIB-CONABIO, proyecto HJ017. México, D. F.'	30
TalTech fossil collections	10.15468/ityxwy	8130e5c6-f762-11e1-a439-00145eb45e9a	Geocollections of Estonia. IG TUT paleontology. Occurrence dataset https://doi.org/10.15468/ityxwy accessed via GBIF.org on 2020-01-28.	29
Invertebrata varia (Luomus)	10.15468/h37nwv	d185ab72-3518-4cb8-b9ad-79010d6eef70		29
JODC Dataset	10.15468/rkfibs	edeee57f-9e48-4202-b387-9cb5224e7b1b	JODC (2013) JODC Dataset. (Available: http://www.godac.jamstec.go.jp/bismal/j/JODC_J-DOSS. Accessed: YYYY-MM-DD).	29
Macrobenthos monitoring at long-term monitoring stations in the Belgian part of the North Sea from 2001 on	10.14284/202	1280795f-eb48-4582-a3c8-8aa2544b3f35	Bio-environmental research group; Institute of Agricultural and Fisheries research (ILVO), Belgium; (2019): Macrobenthos monitoring at long-term monitoring stations in the Belgian part of the North Sea from 2001 on https://dx.doi.org/10.14284/202	28
LECOB-REDIT-Suivi variations temporelles abondance polychète filtreur Ditrupa arietina & liens avec évènements météo (REDIT)	10.15468/jauc2j	279b7eaa-1eb3-4de9-87dd-cf38a53b044b		28
Megabenthos biodiversity of the northwest coast of Paraguana Peninsula (Venezuela)	10.15468/d2jsfq	7910cc7c-8483-4551-83b1-a2cd2709a317	Lopez, A. et. al. (2022): Megabenthos Golfo de Venezuela. v1.6. Caribbean OBIS Node. Dataset/Samplingevent. https://ipt.iobis.org/caribbeanobis/resource?r=megabenthos_golfovzla&amp;v=1.6	28
(Table 2) Distribution of late Eocene calcareous nannofossils in ODP Hole 149-897C	10.1594/pangaea.761460	822953a0-f762-11e1-a439-00145eb45e9a		28
Rocky reef biodiversity survey: Punta Pardelas, Argentina	10.15468/xqgdsm	16a62f7b-e52d-49b6-8605-b69d22d0572c	Bravo G, Livore J P, Battini N, Gastaldi M, Lauretta D, Brogger M, Raffo M P, Lagger C, Bigatti G (2021): Rocky reef biodiversity survey: Punta Pardelas, Argentina. v1.10. ArOBIS Centro Nacional Patagónico. Dataset/Samplingevent. http://arobis.cenpat-conicet.gob.ar:8081/resource?r=arrs&v=1.10	27
University of Tartu Natural History Museum and Botanical Garden Zooloogical Collections	10.15468/6hfnux	2b044aa9-1a9a-413e-8b18-ed09da575d3f		27
Invertebrate specimens (except for arthropods and mollusca) of Natural History Museum, Kishiwada City	10.15468/zfhbd4	33faa86f-70af-4d16-ab3d-838c0da61266		27
Museu de Ciències Naturals de Barcelona: MCNB-ZG	10.15468/ux0itg	71d6a0a2-f762-11e1-a439-00145eb45e9a	Colección de Zoología General, MCNB	27
Echinoderms Specimens of Akita Prefectural Museum	10.15468/nhvryf	80f76404-f762-11e1-a439-00145eb45e9a		27
Merseyside BioBank (unverified)	10.15468/iou2ld	0284b82d-cdd1-4d67-83bd-c8e42e988adb		26
Inventario de la biota terrestre (florístico) y marina (invertebrados, peces y macroalgas bentónicos) del parque nacional Isla Isabel (Algasinvertebrados)	10.15468/9yjkmw	80cc6506-f762-11e1-a439-00145eb45e9a	'Ríos-Jara E. y R. Ramírez-Delgadillo. 2008. Inventario de la biota terrestre (florístico) y marina (invertebrados, peces y macroalgas bentónicos) del parque nacional Isla Isabel. Centro Universitario de Ciencias Biológicas y Agropecuarias. Universidad de Guadalajara. Bases de datos SNIB-CONABIO, proyecto BK018. México, D. F.'	26
SMNS Palaeontological collection - Invertebrates (Cenozoic)	10.15468/ey59h3	b2842df4-f897-4fa7-8f6b-aa154db06d3f		26
Inventaire des invertébrés marins benthiques et des algues de la Guadeloupe : expédition Karubenthos 2012-Expédition Karubenthos 2012 : inventaire des Echinodermes de la Guadeloupe	10.15468/6r33qv	f6612473-7914-461b-aed6-b14990d63e9a		26
ZINRAS_Arctic_Benthos	10.15468/ow4bti	6fddae5d-1ecf-4818-8a80-c56cf2494b4f	Conservation of Arctic Flora and Fauna: ZINRAS_Arctic_Benthos https://doi.org/10.15468/ow4bti accessed via GBIF.org on 2021-12-08.	25
Biodiversidad de los recursos marinos y costeros entre Cartagena y el Golfo de Urabá, Caribe colombiano	10.15472/d2jusp	bc9bb0a4-daa0-4b17-8d0e-bd6d294027fb	Tavera L, Tavera M. L (2021). Biodiversidad de los recursos marinos y costeros entre Cartagena y el Golfo de Urabá, Caribe colombiano. Version 2.4. Instituto de Investigaciones Marinas y Costeras - Invemar. Occurrence dataset https://doi.org/10.15472/d2jusp accessed via GBIF.org on 2024-06-17.	25
Paleontological Research Institution Collections	10.15468/gcs4df	f5783452-6ff5-4bef-8f30-9adfeba81bd7	Paleontological Research Institution (PRI)	25
Mortensen Th. And Steuer Ad. 1937. The fishery grounds near Alexandria. XIII Echinoderma. Notes and Memoirs No 21. Hydrobiology and Fisheries Directorate, Egypt	10.15468/vzj6qv	0428bd0e-3066-4e48-b65d-52cbbff24b73	Tsikopoulou Irini and Stamatina Nikolopoulou (2016). Digitization of The fishery grounds near Alexandria. XIII Echinoderma. Notes and Memoirs No 21. Hydrobiology and Fisheries Directorate, Egypt https://doi.org/10.15468/vzj6qv accessed via GBIF.org on 2022-04-18. accessed via GBIF.org on 2022-04-18.	24
Miscellaneous records held on the Cofnod database	10.15468/hcgqsi	3dc2a7f6-8d3a-4228-a69c-ec795028fe2f		24
NHMD Danekrae Collection	10.15468/sbe7zv	5b5305ae-35d1-4992-9d1a-f447db84b471		24
Biopearl expedition: SeaStars (Echinodermata, Asteroidea)	10.15468/brynh6	95cf2d94-f762-11e1-a439-00145eb45e9a	British Antarctic Survey, BIOPEARL I expedition JR 144 on RRS James Clark Ross	24
New asterinid species from Africa and Australia (Echinodermata: Asteroidea: Asterinidae)	10.15468/6krdug	a8d65df4-6868-4457-8c97-8a72b93d68ce		24
Australian Institute of Marine Science (AIMS) - CReefs Ningaloo Reef Biodiversity Expedition, Australia (2008 - 2010)	10.15468/t6eeib	bed01630-5697-4965-94b1-e1d1ebdcbec9	Australian Institute of Marine Science (AIMS). 2009, CReefs Australia - Ningaloo, Western Australia, https://apps.aims.gov.au/metadata/view/7f82b6ac-427c-4b9b-a36c-12799cab6ae6, accessed 16-Jul-2018	24
ReefSYN | Standardized datasets of Brazilian reef diversity in space and time - Dataset XIV: Benthic communities from the Brazilian province	10.25607/yr6dkc	de7abcab-be35-4ef6-aff4-ef82ed5a7493	Aued A W, Floeter S R, Segal B, Quimbayo J P, Longo G O, Ferreira C E L, Luza A L, Cordeiro C A M M (2024). ReefSYN | Standardized datasets of Brazilian reef diversity in space and time - Dataset XIV: Benthic communities from the Brazilian province. Version 2.1. Tropical and Subtropical Western South Atlantic OBIS. Samplingevent dataset. https://doi.org/10.25607/yr6dkc	24
Mesozooplankton South Adriatic-PRISMA1-Flussi Project	10.6092/f8dde52c-cb1f-4e27-908f-c04d43c4e859	fdaf857b-4a9d-4721-b60b-9e6d038e81f1	De Olazabal A (2023): Mesozooplankton South Adriatic-PRISMA1-Flussi Project. v1.13. National Institute of Oceanography and Applied Geophysics. Dataset/Occurrence. https://doi.org/10.6092/F8DDE52C-CB1F-4E27-908F-C04D43C4E859	24
Global soil microbiomes: A new frontline of biome-ecology research	10.1111/geb.13487	110155d2-f474-4012-9209-eebf20fd9be1		23
Biofokus	10.15468/jxbhqx	2e4cc37b-302e-4f1b-bbbb-1f674ff90e14		23
Macrobenthos monitoring in function of dredge disposal monitoring in the Belgian part of the North Sea	10.14284/200	43d13435-60f0-421e-860a-6edaeafd79b2	Bio-environmental research group; Institute of Agricultural and Fisheries research (ILVO), Belgium; (2019): Macrobenthos monitoring in function of dredge disposal monitoring in the Belgian part of the North Sea. https://dx.doi.org/10.14284/200	23
Taxonomy and phylogeny of the ‘ football stars’ (Asteroidea, Sphaerasteridae)	10.15468/crt5yt	53749253-12aa-41cc-9eec-e28c0b075738		23
Vertical and horizontal environmental DNA (eDNA) patterns of fish in a shallow and well-mixed North Sea area	10.15468/3ygzac	8afcc57c-5d2b-4349-add6-29bfc33ed5cb	Dukan N, Cornelis I, Brosens D, Derycke S (2024). Vertical and horizontal environmental DNA (eDNA) patterns of fish in a shallow and well-mixed North Sea area. Version 1.5. Flanders Research Institute for Agriculture, Fisheries and Food (ILVO). Occurrence dataset. https://ipt.inbo.be/resource?r=ilvo-metabarcoding-1&v=1.5	23
Collection des données de biodiversité marine des Iles Eparses (BioReCIE)	10.15468/7d3mga	be00c56f-ab20-4418-9d3e-b55793638d09		23
Service National d'Observation CORAIL - Agencement temporel des populations et des peuplements d'invertébrés benthiques	10.15468/qr042r	c7d36672-f718-4f82-9abe-9fea9bf4f950		23
Toxicity of copper, cadmium and zinc to Macquarie Island marine invertebrates 2012/15	10.4225/15/56369d520a118	e5464dc8-3361-476f-b415-d4a3a7dda8e7	Holan, J., King, C.K., Davis, A. (2015, updated 2018) Toxicity of copper, cadmium and zinc to Macquarie Island marine invertebrates Australian Antarctic Data Centre	23
SPC CoFish Invertebrates Observations Nauru 2005	10.15468/1gsgvn	351c9d13-5c04-4cd0-99ed-18e98327b955	Pakoa K, Lasi F, Friedman K, Tardy E (2018): SPC CoFish Invertebrates Observations Nauru 2005. v1.1. The Pacific Community (SPC). Dataset/Occurrence. https://ipt.sprep.org/resource?r=spc_cofish_invertebrates_nauru_2005&v=1.1	22
Australian Institute of Marine Science (AIMS) – CReefs: Heron Island Biodiversity Expedition, Australia (2008 - 2010)	10.15468/3hloed	49438828-232f-4ea2-84a9-e8e8ba11f7d7	Caley J (2023): Australian Institute of Marine Science (AIMS) – CReefs: Heron Island Biodiversity Expedition, Australia (2008 - 2010). v1.7. CSIRO National Collections and Marine Infrastructure (NCMI) Information and Data Centre (IDC). Dataset/Occurrence. https://www.marine.csiro.au/ipt/resource?r=aims_creefs_heron&v=1.7	22
An underwater imagery identification guide for shallow, mesophotic and deep-sea benthos in Maldives	10.3897/bdj.12.e120128	84fb1212-5095-4238-8400-7ac88aed2ca4	Amjad F, Ahusan M, Amir H, de Villiers N, Gress E, Mah C, Naeem S, Rico-Seijo N, Samaai T, Afzal M, Woodall L, Stefanoudis P (2024) An underwater imagery identification guide for shallow, mesophotic and deep-sea benthos in Maldives. Biodiversity Data Journal 12: e120128. https://doi.org/10.3897/BDJ.12.e120128	22
2009 - ongoing The Marine Biological Association of the UK (MBA) Devon and Cornwall Bioblitz Surveys	10.17031/64942873c2a44	a3f862ed-9a34-40e3-8385-2c253bf50ad8	45: Marine Biological Association of the United Kingdom (MBA) (2024): 2009 - ongoing The Marine Biological Association of the UK (MBA) Devon and Cornwall Bioblitz Surveys. v1.1. Marine Biological Association. Dataset/Samplingevent. 10.17031/64942873c2a44	22
Megafauna of the UKSRL exploration contract area and eastern Clarion-Clipperton Zone in the Pacific Ocean: Echinodermata	10.3897/bdj.5.e11794	c1c0f96e-e26b-4146-a675-0837689a687c	Amon D, Ziegler A, Kremenetskaia A, Mah C, Mooi R, O'Hara T, Pawson D, Roux M, Smith C (2017). Megafauna of the UKSRL exploration contract area and eastern Clarion-Clipperton Zone in the Pacific Ocean: Echinodermata.[Dataset] (Available: Ocean Biogeographic Information System. Intergovernmental Oceanographic Commission of UNESCO. http://ipt.iobis.org/obis-deepsea/resource?r=abyssline_uksrlcontrac…	22
Australian Institute of Marine Science (AIMS) - Lizard Island Reef Biodiversity Expedition, Queensland, Australia (2008 - 2009)	10.15468/0x44ub	f2d200d5-914c-408f-821a-9ba0001465af	Caley J (2023): Australian Institute of Marine Science (AIMS) - Lizard Island Reef Biodiversity Expedition, Queensland, Australia (2008 - 2009). v1.9. CSIRO National Collections and Marine Infrastructure (NCMI) Information and Data Centre (IDC). Dataset/Occurrence. https://www.marine.csiro.au/ipt/resource?r=aims_creefs_lizard&v=1.9	22
HBRG Highland Seashore Project Dataset	10.15468/sau7qh	f9e48836-88b1-47d3-bb82-7a62ea22dd7d		22
Monitoring marine species near Håøya, Inner Oslofjord (Norway) using fyke nets	10.15468/fhbbpy	fe88d786-ad19-4db3-9527-c1a33f0128e5	Lemmens L, Colman J, Haugen T (2024). Monitoring marine species near Håøya, Inner Oslofjord (Norway) using fyke nets. Version 1.7. Norwegian University of Life Sciences (NMBU). Samplingevent dataset. https://ipt.gbif.no/resource?r=rusefiske_nmbu&v=1.7	22
SHARK - National marine environmental monitoring of Jellyfish in Sweden since 2007	10.15468/hrftcf	ff0f929c-038e-4dde-99b3-203a6386af1f	Gothenburg University, Swedish Meteorological and Hydrological Institute and Swedish Agency for Marine and Water Management (2024). SHARK - National marine environmental monitoring of Jellyfish in Sweden since 2007	22
Condon Fossil Collection - Oregon Museum of Natural and Cultural History	10.15468/8xetij	083a4342-39f7-4fe0-a03c-d14ab3b9c5e2	Davis E (2021): Condon Fossil Collection - Oregon Museum of Natural and Cultural History. v1.9. Museum of Natural and Cultural History - University of Oregon. Dataset/Occurrence. http://ipt.vertnet.org:8080/ipt/resource?r=uomnh-cfc&v=1.9	21
MNA (Section of Genoa) - Marine Biological Samples	10.15468/w45ilu	57fa062c-ac30-4f3f-a8ec-9d210e913415	MNA - Sezione di Genova - (http://www.mna.it/english/Collections/collezioni_set.htm)	21
Invertebrates (except insects), Outer Hebrides	10.15468/hpavud	9b65cb62-96b8-4809-84f0-511134fa03d9		21
NCSM Invertebrate Paleontology Collection	10.36102/dwc.4	bea28c6b-4282-4e0e-894d-7c65d050ffa9	Kammerer C, Weaver P, Norton B (2016): NCSM Invertebrate Paleontology Collection. North Carolina State Museum of Natural Sciences. Dataset/Occurrence. http://ipt.vertnet.org:8080/ipt/resource?r=ncsm_invertpaleo. https://doi.org/10.36102/dwc.4	21
Checklist of pioneer benthic taxa found on Autonomous Reef Monitoring Structures (ARMS) in Terra Nova Bay (Ross Sea, Antarctica)	10.15468/4c7zf8	f024a3d3-7bb2-4985-be57-d890936769ff	Cometti V, Cecchetto M, Guzzi A, Grillo M, Noli N, Corsolini S, Schiaparelli S (2024). Checklist of pioneer benthic taxa found on Autonomous Reef Monitoring Structures (ARMS) in Terra Nova Bay (Ross Sea, Antarctica). Version 1.2. Italian National Antarctic Museum (MNA, Section of Genoa). Occurrence dataset. https://ipt.biodiversity.aq/resource?r=mna_arms_terra-nova_benthic-taxa&v=1.2	21
Projet de construction et d’exploitation de deux nouvelles unités de production d’électricité de type EPR2 et de leurs ouvrages de raccordement électrique sur le site de Penly.-PEN_HALIEUTIQUE_CHALUT_PERCHE	10.15468/4mg6s8	f0f9d4a0-6ff0-4e72-8c3c-057857e102d6		21
Invertebrates observations delivered by "Canarias por una Costa Viva" project	10.14284/471	0e375409-5cb1-41d4-bedd-f3464b5fca42	ECOAQUA institute, University Las Palmas de Gran Canaria; Spain; (2015): Invertebrates observations delivered by "Canarias por una Costa Viva" project https://dx.doi.org/10.14284/471	20
CSIRO, North West Shelf Demersal Marine Resources Study 1980-1997	10.15468/injzha	14a9a51d-a69d-49a8-b4ec-8f8455acc34b	Further introductory information available in CSIRO Marine Labs Research Report 1981-1984, p. 69-74, and Division of Fisheries Report 1991-92, p. 39-40.	20
1848-1982 Lundy Field Society The Marine Fauna of Lundy	10.15468/baf223	1948a896-92c8-42de-a01a-38176a407e5a		20
Paläontologie Marburg	10.15468/ysmsnc	1aecc602-8847-4980-b493-bb21bb4aace5		20
CardObs : Observations naturalistes issues de l'outil CardObs-Données naturalistes de Pierre NOEL (pnoel)	10.15468/ziwt1p	6bcfbc19-4a2a-496f-ae62-5dcb36e335fb		20
1848-1982 Lundy Field Society The Marine Fauna of Lundy	10.17031/9xlirf	a1c74250-d415-4179-a297-c65f3cb68b2e	Lundy Field Society (2019): 1848-1982 Lundy Field Society The Marine Fauna of Lundy. v3.1. Marine Biological Association. Dataset/Samplingevent. https://doi.org/10.17031/9xlirf	20
Macrobenthos monitoring in function of aggregate extraction activities in the Belgian part of the North Sea	10.14284/199	c6bb9397-f67f-4ecd-a85a-a27debe6ce3c	Bio-environmental research group; Institute of Agricultural and Fisheries research (ILVO), Belgium; (2019): Macrobenthos monitoring in function of aggregate extraction activities in the Belgian part of the North Sea https://dx.doi.org/10.14284/199	20
Trawl-survey data from the Pipeta programme in the Northern Adriatic Sea (Mediterranean) collected in 1988 and 1991	10.14284/283	0ce14307-45a5-4b4f-af50-8e63311ea9ab	National Institute of Oceanography and Experimental Geophysics (OGS), Italian National Institute for Environmental Protection and Research (ISPRA), Italy; (2017): Trawl-survey data from the Pipeta programme in the Northern Adriatic Sea (Mediterranean) collected in 1988 and 1991 https://dx.doi.org/10.14284/283	19
Caracterización ecológica y de la diversidad en los ecosistemas de arrecifes de coral y pastos marinos en la jurisdicción marina de CORPAMAG, departamento del Magdalena, Caribe Colombiano	10.15472/ce2uim	4d3215ae-45aa-4391-9bac-599ead810450	MoAm. 2019. Caracterización Ecológica y de la Diversidad en los Ecosistemas de Arrecifes de Coral y Pastos Marinos en la Jurisdicción de Corpamag, Caribe Colombiano. Delgadillo-G O (Ed.). Corporación Autónoma Regional del Magdalena - CORPAMAG y MoAm. Contrato No. 260 Informe Técnico Final ITF-DN2-2019. MoAm S.A.S. Santa Marta, Colombia. 195 p. https://doi.org/10.15472/ce2uim accessed via GBIF.org…	19
Bay of Fundy Species List	10.15468/nztqk6	83ac301c-f762-11e1-a439-00145eb45e9a	Van Guelpen L, Pohle G (2014): Bay of Fundy Species List. v1.4. Canadian node of the Ocean Biogeographic Information System (OBIS Canada). Dataset/Occurrence. http://ipt.iobis.org/obiscanada/resource?r=bofetf&v=1.4	19
COLETA - IMAR/DOP-Uac reference collection from 1977 to 2012	10.14284/23	c063bd29-d63b-4ff5-bb79-adb1a4533b1a	Institute of Marine Research (IMAR - Azores), Portugal; Department of Oceanography and Fisheries (DOP) - UAC, Portugal (2015): COLETA - IMAR/DOP-Uac reference collection from 1977 to 2012. https://dx.doi.org/10.14284/23	19
Scientific Results of the New Zealand Government Trawling Expedition, 1907	10.15468/ho2n74	d3bb4a63-7277-482c-b1e3-413301720130	SWPRON, 2018. Data from: Scientific results of the New Zealand Government Trawling Expedition, 1907. Waite, E.R. (ed.). Records of the Canterbury Museum, Vol. 2, No. 2.	19
Reef benthos of Seychelles - A field guide	10.3897/bdj.9.e65970	de08035e-ae18-4d3e-8d04-da897c0418aa	Fassbender N, Stefanoudis PV, Filander ZN, Gendron G, Mah CL, Mattio L, Mortimer JA, Moura CJ, Samaai T, Samimi-Namin K, Wagner D, Walton R, Woodall LC (2021) Reef benthos of Seychelles - A field guide. Biodiversity Data Journal 9: e65970. https://doi.org/10.3897/BDJ.9.e65970	19
Réserves Naturelles de France (RNF) - RNF - Données de l'association Vivarmor Nature	10.15468/aqixrm	f6b72f89-09c9-4805-be09-96198ab19050		19
Argentina–Chile National Geographic Pristine Seas Expedition To The Antarctic Peninsula - Deep Sea Cam Data	10.15468/jbnrr9	0cfae73c-cef7-41e7-9e41-b41cb29be7c2	Friedlander A M, Goodell W, Salinas-de-León P, Ballesteros E, Berkenpas E, Capurro A P, Cárdenas C A, Hüne M, Lagger C, Landaeta M F, Muñoz A, Santos M, Turchik A, Werner R, Sala E (2020): Argentina–Chile National Geographic Pristine Seas Expedition To The Antarctic Peninsula - Deep Sea Cam Data. v1.2. SCAR - AntOBIS. Dataset/Occurrence. https://ipt.biodiversity.aq/resource?r=natgeo_prist0cean_wa…	18
Southern Surveyor Voyage SS 10/95 survey in the Gulf of Carpentaria, Australia (Nov 1995)	10.15468/en8rjw	11528940-f466-4606-a3ef-a190ee55c7c0	Salini J (2023): Southern Surveyor Voyage SS 10/95 survey in the Gulf of Carpentaria, Australia (Nov 1995). v1.5. CSIRO National Collections and Marine Infrastructure (NCMI) Information and Data Centre (IDC). Dataset/Samplingevent. https://www.marine.csiro.au/ipt/resource?r=csiro_ss199510_catch&v=1.5	18
Zoology (Museum of Evolution - Uppsala)	10.15468/1rofux	15b04450-0c60-11dd-84cd-b8a03c50a862	Eriksson M (2023). Zoology (Museum of Evolution - Uppsala). GBIF-Sweden. Occurrence dataset https://doi.org/10.15468/1rofux accessed via GBIF.org on 2023-04-25.	18
Azorean Biodiversity Portal	10.15468/j0iceo	24baf0da-60a9-4a13-99d7-a8c860c3cb30	Borges P A V, Gabriel R, Arroz A M, Costa A, Cunha R, Silva L, Pereira E, Martins A F, Reis F, Cardoso P (2023): Azorean Biodiversity Portal. v1.2. Universidade dos Açores. Dataset/Occurrence. http://ipt.gbif.pt/ipt/resource?r=azoresbioportal&v=1.2	18
Caracterización Submareal del Islote el Pelado	10.15468/m6r6gf	2aebab7a-c0fb-4b40-a019-a01ce7f32336	Rivera F, Machuca M, Chocho V (2023). Caracterización Submareal del Islote el Pelado. Version 1.3. Ministerio del Ambiente, Agua y Transición Ecológica - Ecuador. Sampling event dataset https://doi.org/10.15468/m6r6gf accessed via GBIF.org on 2023-04-04. accessed via GBIF.org on 2023-06-12. accessed via GBIF.org on 2024-03-26. accessed via GBIF.org on 2024-04-02.	18
Counts of benthos communities in Kongsfjorden in 2009	10.1594/pangaea.753197	382f0a14-4678-4ae7-859b-8b3b9d2eb36e		18
2022-2023 mNCEAP Environment Agency (EA) and DEFRA UK Zooplankton vertical net survey	10.17031/65d8c350b17d0	5749776f-a809-463c-927a-933347028b43	90: Environment Agency Head Office (EA Head Office); 45: Marine Biological Association of the UK (MBA) (2024): 2022-2023 mNCEAP Environment Agency (EA) and DEFRA UK Zooplankton vertical net survey. v1.1. Marine Biological Association. Dataset/Samplingevent. 10.17031/65d8c350b17d0	18
DASSH Data Archive Centre expert sightings records	10.15468/tggq3w	66f39e15-e74d-491c-b5d2-397cd6bad884		18
Echinoderms in surface sediments off Sylt collected during HEINCKE cruise HE275	10.1594/pangaea.745692	7bdfcb6e-f762-11e1-a439-00145eb45e9a		18
Echinoderms in surface sediments off Sylt collected during HEINCKE cruise HE262	10.1594/pangaea.745690	7be7fe10-f762-11e1-a439-00145eb45e9a		18
(Table 3) Distribution of middle Eocene calcareous nannofossils in ODP Hole 149-897C	10.1594/pangaea.761464	822bd0c6-f762-11e1-a439-00145eb45e9a		18
(Table 4) Distribution of middle Eocene calcareous nannofossils in ODP Hole 149-897D	10.1594/pangaea.761465	822d13d2-f762-11e1-a439-00145eb45e9a		18
Biodiversidad asociada al Estudio de Impacto Ambiental para el área de perforación exploratorioa Marina - APEM Rubí	10.15472/qn3c7g	a524e34c-7378-45f2-82e5-8b136a29e6d6	Ecopetrol S.A., Aquabiósfera S.A.S. (2023). Biodiversidad asociada al Estudio de Impacto Ambiental para el área de perforación exploratorioa Marina - APEM Rubí. Ecopetrol S.A.. Sampling event dataset https://doi.org/10.15472/qn3c7g accessed via GBIF.org on 2024-06-17.	18
(Table 2) Species density and composition of an inshore and offshore station in Kongsfjord, Svalbard	10.1594/pangaea.807423	a786ae17-dcd8-4302-abb3-72d1a528b413		18
EIFCA Shrimp Trial Study in the Wash	10.15468/ucnwr9	08b11d6d-5e94-4cb9-8051-bc1cda534c46		17
Inventario de la biota marina (cnidarios, poliquetos, moluscos, crustáceos, equinodermos y peces) del Santuario Islas e Islotes de Bahía Chamela, Jalisco, México	10.15468/egionz	1a7a6016-79ea-4639-8e0e-e61b3b81efc4	'Rios-Jara E. 2016. Inventario de la biota marina (cnidarios, poliquetos, moluscos, crustáceos, equinodermos y peces) del Santuario Islas e Islotes de Bahía Chamela, Jalisco, México. Centro Universitario de Ciencias Biológicas y Agropecuarias. Departamento de Ecología. Universidad de Guadalajara. Bases de datos SNIB-CONABIO, proyecto JF023. Ciudad de México'	17
Invert Paleo Specimens	10.15468/jy3cgn	486ca376-f3a2-4084-8618-1c82a59c5240		17
Biodiversity of the upper-mesophotic octocoral habitats at Sporades Archipelago (Aegean Sea)	10.15468/w523xa	74711484-10f3-4a66-95e2-6eec1e50338a	Giovanni Chimienti, Michela Maiorca, Markos Digenis, Dimitris Poursanidis. Conservation status of upper-mesophotic octocoral habitats at Sporades Archipelago (Aegean Sea), 2023	17
Echinoderms in surface sediments off Sylt collected during HEINCKE cruise HE241	10.1594/pangaea.745687	7be12d06-f762-11e1-a439-00145eb45e9a		17
The Australian Zooplankton Database (1938 onwards)	10.15468/8wlvbj	92580ab9-28a5-490f-9a6a-a5fa45449332	Davies C (2023): The Australian Zooplankton Database (1938 onwards). v1.8. CSIRO National Collections and Marine Infrastructure (NCMI) Information and Data Centre (IDC). Dataset/Occurrence. https://www.marine.csiro.au/ipt/resource?r=imos_azd_data&v=1.8	17
Southern Surveyor Voyage SS 03/2005 Box Core Infauna Samples, Gulf of Carpentaria, Australia (2005)	10.15468/r8naa7	ab3b7be2-7d19-4edf-a069-0fda4e976384	Bustamante R (2023): Southern Surveyor Voyage SS 03/2005 Box Core Infauna Samples, Gulf of Carpentaria, Australia (2005). v1.1. CSIRO National Collections and Marine Infrastructure (NCMI) Information and Data Centre (IDC). Dataset/Samplingevent. https://www.marine.csiro.au/ipt/resource?r=csiro_ss200503_infauna&v=1.1	17
Yorkshire Naturalists Union Marine and Coastal Section Records	10.15468/ajwexx	c4a764e4-8455-425b-b553-253f9f9dfbac		17
Abilene Christian University Marine invertebrate Specimens (Arctos)	10.15468/5zcjfg	ca62d9a7-e2b0-4755-b7a0-f7406a4f80ac	Abilene Christian University Marine Invertebrate Collection. Individual catalog records should be cited as https://arctos.database.museum/guid/ACUNHC:Inv: followed by the integer catalog number.	17
Further investigations of the effects of the Nella Dan oil spill 1988/94	10.4225/15/54adb63de539d	f67d4560-51fa-4443-9ce3-acced5515eec	Simpson, R., Smith, S.D. (2000, updated 2018) Further investigations of the effects of the Nella Dan oil spill	17
Rhodolith Beds in Northern New Zealand: Characterisation of Associated Biodiversity	10.15468/3zyorf	36ae4600-17b1-437c-bdc5-7a3c98b1bff4	Nelson, W.A.; Neill, K.; Barr, N.; D'Archino, R.; Miller, S.; Stewart, R. (2012). Data from: Rhodolith Beds in Northern New Zealand: Characterisation of Associated Biodiversity. Southwestern Pacific OBIS, National Institute of Water and Atmospheric Research (NIWA), Wellington, New Zealand, 684 records, Online http://nzobisipt.niwa.co.nz/resource.do?r=rhodolithhabitats released on June 20, 2015.	16
Redmap	10.15468/3aks4m	7a2cb75a-eafc-4711-ac3c-272e80e72be6	Data provided by Redmap (redmap.org.au), a project initiated by the Institute for Marine and Antarctic Studies (IMAS), University of Tasmania, for monitoring of marine species range shifts. The organisation responsible for the collection varies between regions and is specified in the data file. Data page URL. Date downloaded. If you are unsure about how to cite or need to cite in a different way,…	16
Inventaire des Invertébrés marins de la Réserve Naturelle Nationale de Saint-Martin	10.15468/so7vdj	b7ca8e9d-5609-4356-b5c3-b2ca7071cf58		16
Biodiversidad asociada a mantos de rodolitos y praderas de pastos marinos en Bahía Concepción, BCS	10.15468/ctddxd	05c7a097-a70b-4a6f-abaa-02bc58d980f0	'Riosmena-Rodríguez R. 2004. Computarización del Herbario Ficológico de la Universidad Autónoma de Baja California Sur. Herbario FBCS. Universidad Autónoma de Baja California Sur. Bases de datos SNIB-CONABIO (algas e invertebrados), proyectos U044, S074, H061 y B086. México, D. F.'	15
Megafauna of the German exploration licence area for seafloor massive sulphides along the Central and South East Indian Ridge (Indian Ocean)	10.3897/bdj.9.e69955	15131f03-846d-4fcf-9ca7-58c74a489d41	Gerdes K, Kihara TC, Martínez Arbizu P, Kuhn T, Schwarz-Schampera U, Mah CL, Norenburg JL, Linley TD, Shalaeva K, Macpherson E, Gordon D, Stöhr S, Messing CG, Bober S, Guggolz T, Christodoulou M, Gebruk A, Kremenetskaia A, Kroh A, Sanamyan K, Bolstad K, Hoffman L, Gooday AJ, Molodtsova T (2021) Megafauna of the German exploration licence area for seafloor massive sulphides along the Central and S…	15
DFO Quebec Region Biodiversity of the Arctic surfclam hydraulic dredge survey in the St. Lawrence Estuary (2017)	10.15468/vvrs6u	542178be-7deb-472d-8405-2ceb1e6a1c4f	Roy V (2021): DFO Quebec Region Biodiversity of the Arctic surfclam hydraulic dredge survey in the St. Lawrence Estuary (2017). v1.2. Fisheries and Oceans Canada. Dataset/Samplingevent. http://ipt.iobis.org/obiscanada/resource?r=dfo_que_est_mp&v=1.2	15
Museu de Ciències Naturals de Barcelona: MCNB-Pal	10.15468/pumbdv	93082fdb-1a18-40de-a25c-5d1b594a370d	Vicedo V (2020). Museu de Ciències Naturals de Barcelona: MCNB-Pal. Version 1.14. Museu de Ciències Naturals de Barcelona. Occurrence dataset https://doi.org/10.15468/pumbdv accessed via GBIF.org on 2021-07-19.	15
LECOB-IBIS-Suivi long terme sédiment et macrobenthos substrat meuble baie Banyuls-sur-Mer (IBIS)	10.15468/3x4727	ae346958-a509-484d-bfdf-845d05e1b942		15
Benthic macrofauna community from the Northwestern Barents Sea from seasonal cruises (Q3-August 2019; Q4-December 2019; Q1-March 2021; Q2-May 2021)-The Nansen Legacy project (Arven etter Nansen)	10.21335/nmdc-1152502405	d08d1487-0429-4912-89b8-75ffe764ffd9	Èric Jordà-Molina (Nord), Arunima Sen (UNIS; Nord), Henning Reiss (Nord), Paul E. Renaud (Akvaplan-niva), Bodil A. Bluhm (UiT), Maria Włodarska-Kowalczuk (IOPAN), Joanna Legeżyńska (IOPAN), Barbara Oleszczuk (IOPAN), Barbara Górska (IOPAN), Thaise Ricardo de Freitas (UiO), Silvia Hess (UiO), Amanda Ziegler (Akvaplan-niva), Marina Vàzquez Alonso (Akvaplan-niva), Hans Petter Mannvik (Akvaplan-niva)…	15
Estonian Naturalists’ Society	10.15468/bmk3ab	f1c4df18-12d6-40cb-ab51-5bb0d7f08d6e		15
Macrobenthos and Phytoplankton monitoring in the Belgian coastal zone in the context of the EU Water Framework Directive (WFD)	10.15468/6rk9c3	f3823f80-cd2d-4bbb-b9de-b27ac275ea7e		15
New Mexico Museum of Natural History and Science (NMMNH&S) Invertebrate specimens (Arctos)	10.15468/czsrpm	fc65374a-64af-4131-9c4e-e206945ac0b3	Frederick L (2024). New Mexico Museum of Natural History and Science (NMMNH&S) Invertebrate specimens (Arctos). Version 1.48. New Mexico Museum of Natural History and Science. Occurrence dataset https://doi.org/10.15468/czsrpm accessed via GBIF.org on 2024-10-05.	15
Museo Argentino de Ciencias Naturales "Bernardino Rivadavia" (MACN). Paleoinvertebrates National Collection (MACNPi)	10.15468/cc0g60	0f116646-70d3-4aa2-b428-6971623a285f		14
Revision of the genus Benthogenia Fisher, 1911 (Asteroidea, Echinodermata), with description of a new species and ossicle anatomy	10.15468/z2g7xk	11cda077-00dc-42a4-839d-998605c6f511		14
Invertebrates from the ANTARXXVII Leg1 expedition to the Bransfield Strait, Antarctica - data	10.15468/wm92xr	25bf34e6-48ef-41aa-9b62-876ca0c66a2a	Salabao L, Claes J, Gan Y, Van de Putte A, Schön I (2022): Invertebrates from the ANTARXXVII Leg1 expedition to the Bransfield Strait, Antarctica - data. v1.6. SCAR - AntOBIS. Dataset/Occurrence. https://ipt.biodiversity.aq/resource?r=antarxxvii-leg1&v=1.6	14
Invertebrate specimens in the Wakayama Prefectural Museum of Natural History, Japan.	10.15468/nvuwui	71dc664a-f762-11e1-a439-00145eb45e9a		14
Tartu University fossil collections	10.15468/xg0cat	81321482-f762-11e1-a439-00145eb45e9a	Geocollections of Estonia. Tartu University, palaeontology collections. Occurrence dataset https://doi.org/10.15468/xg0cat accessed via GBIF.org on 2020-01-28.	14
VIMS Chesapeake Bay Multispecies Monitoring and Assessment Program	10.15468/ggn70u	aa1d8785-b68f-4000-8b5c-f3545b3132bc	Gauthier D, Benson A (2016). VIMS Chesapeake Bay Multispecies Monitoring and Assessment Program. United States Geological Survey. Occurrence dataset https://doi.org/10.15468/ggn70u accessed via GBIF.org on 2020-06-16.	14
Palaeontological collection (PMO) at UiO NHM, Oslo	10.15468/wmmvk3	b2522b78-18ec-4ba6-ba16-9c9e215ce9e6		14
Study of epibenthos and demersal fish in and around the thiocarbamate discharge area of the Belgian Continental Shelf (1977-1981)	10.14284/204	f1719d1a-996a-4a6c-931e-0d68bc2344a8	Maertens D.; Vanhee W.; Rijksstation voor Zeevisserij; Centrum voor Landbouwkundig Onderzoek (CLO): Belgium; (2016): Study of epibenthos and demersal fish in and around the thiocarbamate discharge area of the Belgian Continental Shelf (1977-1981). (http://www.vliz.be/en/imis?module=dataset&dasid=5436) https://dx.doi.org/10.14284/204	14
Argyll Biological Records Dataset	10.15468/ejve6c	1c736f5f-18d4-40d3-b25a-ec9d3c3500c7		13
2016 Eastern Inshore Fisheries and Conservation Authority (EIFCA) The Wash (Box E) Ground Truthing Survey	10.17031/1840	31c7b789-3f57-4765-a42e-a68623eaaec7	2982: Eastern Inshore Fisheries and Conservation Authority (EIFCA) (2024): 2016 Eastern Inshore Fisheries and Conservation Authority (EIFCA) The Wash (Box E) Ground Truthing Survey. v1.1. Marine Biological Association. Dataset/Samplingevent. 10.17031/1840	13
Fossil collection of University Museum Utrecht (UMU)	10.15468/p58fyy	39b4ca7a-27f7-4489-8b49-c539144ccdc8		13
2016 Eastern Inshore Fisheries and Conservation Authority (EIFCA) The Wash (Box E) Ground Truthing Survey	10.17031/1840	435171d6-f43e-4edc-97a0-66c570387cd5	2982: Eastern Inshore Fisheries and Conservation Authority (EIFCA) (2024): 2016 Eastern Inshore Fisheries and Conservation Authority (EIFCA) The Wash (Box E) Ground Truthing Survey. v1.1. Marine Biological Association. Dataset/Samplingevent. 10.17031/1840	13
CSIRO, Cruise SS200404, Benthic Biodiversity, Tasmanian Coast; Bass Strait; Tasman Sea; NSW Coast, 2004	10.15468/xnqhds	6afdeb2f-388d-467e-aab3-361485e2bac6	Franzis F (2023): CSIRO, Cruise SS200404, Benthic Biodiversity, Tasmanian Coast; Bass Strait; Tasman Sea; NSW Coast, 2004. v1.8. CSIRO National Collections and Marine Infrastructure (NCMI) Information and Data Centre (IDC). Dataset/Occurrence. https://www.marine.csiro.au/ipt/resource?r=csiro_ss200404&v=1.8	13
Diversidad bentónica del ambiente intermareal e infralitoral somero de Progreso, Yucatán	10.15468/k3kbuk	804741e6-f762-11e1-a439-00145eb45e9a	'Ardisson P. L. 2005. Diversidad bentónica del ambiente intermareal e infralitoral somero de Progreso, Yucatán. Unidad Mérida. Centro de Investigación y de Estudios Avanzados. Instituto Politécnico Nacional. Bases de datos SNIB-CONABIO, proyecto Y008. México, D. F.'	13
Base de datos de fauna batial, abisopelágica y abisal del Golfo de México	10.15468/gyejjx	80811fba-f762-11e1-a439-00145eb45e9a	'Escobar-Briones E. G. 2006. Base de datos de fauna batial, abisopelágica y abisal del Golfo de México. Instituto de Ciencias del Mar y Limnología. Universidad Nacional Autónoma de México. Bases de datos SNIB-CONABIO, proyecto BE013. México, D. F.'	13
CEDaR Online Recording	10.15468/ke4kw8	84f58d09-add5-469b-af6e-f3522a8dac7d		13
SDNHM Paleontology Collection	10.15468/vng6pu	8674480c-ebdc-42cf-8d42-c3762fe137d8	SDNHM Paleontology Collection	13
Wood-associated sea stars of the genus Caymanostella (Asteroidea, Caymanostellidae) from the collection of the Shirshov Institute of Oceanology	10.15468/hm4ggk	a19e14fd-7992-4e72-8474-f06b476100c4	Dilman A (2021): Wood-associated sea stars of the genus Caymanostella (Asteroidea, Caymanostellidae) from the collection of the Shirshov Institute of Oceanology. v1.3. Shirshov Institute of Oceanology, Russian Academy of Sciences. Dataset/Occurrence. https://gbif.ocean.ru/ipt/resource?r=caymanastellidae_ioras&v=1.3	13
South East Fishery (SEF) Ecosystem Study 1993-1996: Fish Diet Data. Australia (1993-1997)	10.15468/bnn2v3	bc26a49c-e669-437f-a3ef-ead49ffff575	Williams A (2022): South East Fishery (SEF) Ecosystem Study 1993-1996: Fish Diet Data. Australia (1993-1997). v1.11. CSIRO National Collections and Marine Infrastructure (NCMI) Information and Data Centre (IDC). Dataset/Occurrence. https://www.marine.csiro.au/ipt/resource?r=csiro_sef_diet&v=1.11	13
Echinoderms of Hispaniola Island	10.15468/csbccr	0a3a5547-9370-41e9-9ad4-2919ac5d40d1	Herrera-Moreno, A. 2014. Contribution of Hispabiota Marina Project to the Biogeographic Information System of the Oceans: OBIS. I. Echinoderms from Hispaniola. Reportes de Biodiversidad del Programa Ecomar, 1: 1-5.	12
South American Antarctic Marine Biodiversity Literature	10.15468/kxnpuq	7b67c51a-f762-11e1-a439-00145eb45e9a	Lanna, Campos, Bassoi. 2008. South American Antarctic MarineBiodiversity Literature.	12
Echinoderms in surface sediments off Sylt collected during HEINCKE cruise HE293	10.1594/pangaea.745694	7bc26218-f762-11e1-a439-00145eb45e9a		12
Species recordings from the Danish National Portal Arter.dk	10.15468/q3yy4u	963a6b96-4d22-4428-86e4-afee52cf4a8e	Miljøstyrelsen - The Danish Environmental Protection Agency	12
Benthic macrofauna abundance and biomass in surface sediment during cruise CD86	10.1594/pangaea.207849	9799170c-f762-11e1-a439-00145eb45e9a		12
The fossil record of the family Benthopectinidae (Echinodermata, Asteroidea), a reappraisal	10.5852/ejt.2021.755.1405	b932c9e5-ddad-4c11-8eee-ff17188d77cf		12
Mesozooplankton North Adriatic-INTERREG Project	10.6092/8e965db3-944e-457f-a006-10d854658d9c	c655e9ae-e57c-41e0-85e1-47055f3eb25c	De Olazabal A (2023): Mesozooplankton North Adriatic-INTERREG Project. v6.6. National Institute of Oceanography and Applied Geophysics. Dataset/Occurrence. https://doi.org/10.6092/8e965db3-944e-457f-a006-10d854658d9c	12
Projet de construction et d’exploitation de deux nouvelles unités de production d’électricité de type EPR2 et de leurs ouvrages de raccordement électrique sur le site de Penly.-PEN_INTERTIDAL_ROCHEUX_ESPECES_BENTHIQUES	10.15468/72q4dt	236ebc96-ec0a-476c-8d47-10eff0ddf517		11
REDIT 1	10.14284/184	36e71fad-810e-4eb2-8f4f-fa7eda4ed5c6	Grémare, A., J.M. Amouroux, , C. Labrune, 1998: Redit dataset. Observatoire Océanologique de Banyuls-Sur-Mer; Laboratoire d'Océanographie Biologique, France https://dx.doi.org/10.14284/184	11
The Survey Data of Mianhua and Huaping Islets Wildlife Refuge	10.15468/vednhh	3b82fc70-e5a5-4af3-a4d6-ec14b215aef8	Huang Y (2024): The Survey Data of Mianhua and Huaping Islets Wildlife Refuge. v1.8. Ceta explorers Co., Ltd. Dataset/Checklist. https://ipt.taibif.tw/resource?r=cetaexplorers_mianhua_huaping_islets&v=1.8	11
CREOCEAN-190379-Etude sédiments et macrobenthos substrat meuble travaux d'extension du port de Port-la-Nouvelle	10.15468/44cnrc	52ec93c3-7f6c-43bc-900d-9cb961f00d3f		11
National Trust Species Records	10.15468/opc6g1	594e1181-c38a-4f44-b78c-ceab50351cca		11
Megafauna of the UKSRL exploration contract area and eastern Clarion-Clipperton Zone in the Pacific Ocean: Echinodermata	10.3897/bdj.5.e11794	8f83518f-c8b1-431d-90b5-3655606eff36	Amon D, Ziegler A, Kremenetskaia A, Mah C, Mooi R, O'Hara T, Pawson D, Roux M, Smith C (2017) Megafauna of the UKSRL exploration contract area and eastern Clarion-Clipperton Zone in the Pacific Ocean: Echinodermata. Biodiversity Data Journal 5: e11794. https://doi.org/10.3897/BDJ.5.e11794	11
Abundance and biomass of benthic infauna as part of the North Channel habitat mapping project, 2017	10.17031/ijdo70	d1614a43-e977-4642-9e13-c6a474876381	Agri-Food and Biosciences Institute (AFBI) (2019): Abundance and biomass of benthic infauna as part of the North Channel habitat mapping project, 2017. v2.4. Marine Biological Association. Dataset/Samplingevent. https://doi.org/10.17031/ijdo70	11
Estudio de la comunidad zooplanctónica y fitoplanctónica en los ecosistemas de arrecifes coralinos mesofóticos del Parque Nacional Corales de Profundidad	10.15472/p70rj0	e0bee920-5c02-4c8d-8ac3-115a95f5a4b1	Criales Hernández M I, Benavides Serrato M, Jerez Guerrero M (2021). Estudio de la comunidad zooplanctónica y fitoplanctónica en los ecosistemas de arrecifes coralinos mesofóticos del Parque Nacional Corales de Profundidad. Version 1.1. Universidad Industrial de Santander. Sampling event dataset https://doi.org/10.15472/p70rj0 accessed via GBIF.org on 2024-06-17.	11
Registro de macrofauna bentónicas submareales de fondos blandos, variables físicas y químicos en la zona sur – Registro 1	10.15468/jaft6z	eac12db6-6a11-4e28-ad4b-b6d752c5a58c	Marín S, Farias D, Nuñez R (2022). Registro de macrofauna bentónicas submareales de fondos blandos, variables físicas y químicos en la zona sur – Registro 1. Version 1.1. Universidad Austral de Chile. Sampling event dataset https://doi.org/10.15468/jaft6z accessed via GBIF.org on 2023-11-03.	11
Abyssal fauna of the UK-1 polymetallic nodule exploration claim, Clarion-Clipperton Zone, central Pacific Ocean: Echinodermata	10.3897/bdj.4.e7251	0751b002-8da2-436d-981f-a02ac44783bf	Glover A, Wiklund H, Rabone M, Amon D, Smith C, O'Hara T, Mah C, Dahlgren T (2016) Abyssal fauna of the UK-1 polymetallic nodule exploration claim, Clarion-Clipperton Zone, central Pacific Ocean: Echinodermata. Biodiversity Data Journal 4: e7251. doi: 10.3897/BDJ.4.e7251	10
Colección Marina Estación Científica Charles Darwin	10.15468/76pxj7	1795fd0f-3f2f-481c-96cd-b635df4c9a48	Charles Darwin Foundation (2022): Colección Marina Estación Científica Charles Darwin. v1.2. Charles Darwin Research Station. Dataset/Occurrence. http://patrimonio.ambiente.gob.ec/iptmae/resource?r=mccdrs&amp;v=1.2	10
Parc éolien en mer de Fécamp - Eoliennes Offshore des Hautes-Falaises - Données état de référence_Peuplements benthiques	10.15468/en3vpr	5990331f-e038-425d-a537-6a74b116b593		10
Abundance of macrozoobenthos in surface sediments sampled during POLARSTERN cruise ANT-V/1	10.1594/pangaea.717708	7124b64e-f762-11e1-a439-00145eb45e9a		10
Spatial and temporal ichthyofauna community of a tropical mangrove Bay (Gazi Bay, Kenya) sampled between 1994 and 1996	10.14284/152	8407d8eb-589b-4e5f-9db2-43b93c0c577c	Wakwabi E.O.; Vincx M.; Marine Biology Section; Zoology Institute. Ugent: Belgium; (2016): Spatial and temporal ichthyofauna community of a tropical mangrove Bay (Gazi Bay, Kenya) sampled between 1994 and 1996. (http://www.vliz.be/en/imis?module=dataset&dasid=5395) https://dx.doi.org/10.14284/152	10
Museu Darder de Banyoles	10.15470/wxaleu	8670893a-08ad-4735-8c18-eb088443ccd6	Gratacós Teixidor G, Feo Quer C (2019). Museu Darder de Banyoles. Version 2.1. Darder Natural History Museum of Banyoles. Occurrence dataset https://doi.org/10.15470/wxaleu accessed via GBIF.org on 2021-07-19.	10
Invertebrate fossil collection of National Museum of Nature and Science	10.15468/mud8na	898cb768-c996-4578-bfff-014f644d5c03		10
Habitats and fish communities at mesophotic depths in the Mexican Pacific	10.25607/edzdnx	9d737d76-278d-4071-af16-5ced1774c078	Hollarsmith J A, Ramírez-Ortiz G, Winquist T, Velasco-Lozano M, DuBois K, Reyes-Bonilla H, Neumann K C, Grosholz E D, Earl C (2023). Habitats and fish communities at mesophotic depths in the Mexican Pacific. Version 2.0. OBIS Secretariat. Occurrence dataset. https://doi.org/10.25607/edzdnx	10
Global soil organisms	10.15468/fdpeaw	9f0e1ca6-fb08-4c72-9a4a-1e3b7a528c10		10
Macrobenthos monitoring in the Trieste harbour, North Adriatic Sea (Port Authority) in June 2013 and March 2015	10.6092/04wy-4b44	ae3b4cbe-473f-4f90-be9e-c2d330a9843a	Auriemma R, Nasi F (2022): Macrobenthos monitoring in the Trieste harbour, North Adriatic Sea (Port Authority) in June 2013 and March 2015. v1.7. National Institute of Oceanography and Applied Geophysics. Dataset/Samplingevent. https://doi.org/10.6092/04wy-4b44	10
Specimens recorded during the HHUMLT24 cruise on RV Helmer Hanssen Longyearbyen – Tromsø, July 3–10, 2024	10.15468/9yd4g7	b658be04-ff4a-4e50-8468-dcbed5451fe0	Altenburger A, Broms F, Wernström J V, Hembrom A A, Bergman S, Dinevik H, Pitusi V (2024). Specimens recorded during the HHUMLT24 cruise on RV Helmer Hanssen Longyearbyen – Tromsø, July 3–10, 2024. Version 1.2. UiT The Arctic University of Norway. Occurrence dataset. https://ipt.gbif.no/resource?r=hhumlt24&v=1.2	10
Dataset of the multidisciplinary research surveys in the seamounts of Ewing and Valdivia Bank (Walvis Ridge) - SE Atlantic	10.14284/58	c3fa13f7-14bd-4f14-9bd5-4f959860f63b	López-Abellán, L. J.; Sarralde Vizuete, R.; González Jiménez, J. F.; Centro Oceanográfico de Canarias – IEO, Spain (2015). Dataset of the multidisciplinary research surveys in the seamounts of Ewing and Valdivia Bank (Walvis Ridge) - SE Atlantic https://dx.doi.org/10.14284/58	10
Benthic invertebrate surveys conducted between 2009-2011 as part of the Sydney Tar Ponds Cleanup and Coke Ovens Remediation Project.	10.15468/mzmzvn	e20d61a9-4ba1-41d6-9256-722e8c57cb34	Stewart P L, Levy H A, Walker T R (2016): Benthic invertebrate surveys conducted between 2009-2011 as part of the Sydney Tar Ponds Cleanup and Coke Ovens Remediation Project.. v1.2. Canadian node of the Ocean Biogeographic Information System (OBIS Canada). Dataset/Samplingevent. http://ipt.iobis.org/obiscanada/resource?r=dillon_sydneytarponds_01&v=1.2	10
PaDIL	10.15468/9lkyhl	e731a329-1fe3-4497-9e3c-24cb9235b5a1	Atlas of Living Australia (2019). PaDIL. Occurrence dataset https://doi.org/10.15468/9lkyhl accessed via GBIF.org on 2024-07-02.	10
West Australian Marine Science Institute (WAMSI) Node 1.1.3 - Marmion Benthic Survey 2007 (Southern Surveyor voyage SS200704), Australia	10.15468/czphut	f67171e4-2b12-48db-b4a6-3a1018ee8623	Kessing J (2023): West Australian Marine Science Institute (WAMSI) Node 1.1.3 - Marmion Benthic Survey 2007 (Southern Surveyor voyage SS200704), Australia. v1.11. CSIRO National Collections and Marine Infrastructure (NCMI) Information and Data Centre (IDC). Dataset/Samplingevent. https://www.marine.csiro.au/ipt/resource?r=csiro_ss200704&v=1.11	10
Collection Paleontology - GPIT	10.15468/2zer4r	f6a07b42-1d2c-11e2-8fd4-00145eb45e9a		10
The Deepwater Program: Northern Gulf of Mexico Continental Slope Habitat and Benthic Ecology - DgoMB: Invertebrates	10.15468/qwepnw	1322f8b3-a25d-4430-8f7c-a76c1a0835d4	Wolff G, Rowe G, Kennicutt M, Presley B, Bernhard J, Morse J, Montagna P, Nowlin W, Bryant W, Wade T (2023). The Deepwater Program: Northern Gulf of Mexico Continental Slope Habitat and Benthic Ecology - DgoMB: Meios. Version 1.3. United States Geological Survey. Samplingevent dataset. https://ipt-obis.gbif.us/resource?r=dgomb_meio&v=1.3	9
2021 Natural Resources Wales (NRW) Skomer zooplankton survey	10.17031/64b9039539533	29cecfd9-5f65-45ea-8a67-38516601cde2	45: Marine Biological Association of the United Kingdom (MBA); Continuous Plankton Recorder Survey (CPR) (2023): 2021 Natural Resources Wales (NRW) Skomer zooplankton survey. v1.1. Marine Biological Association. Dataset/Samplingevent. 10.17031/64b9039539533	9
18S Metabarcoding Genetic Observations of Marine Species in the Port of Wallhamn, Sweden (2022)	10.15468/z8pm63	456b2a82-cc89-4b68-9656-f67252d11b0a	Obst M (2024). 18S Metabarcoding Genetic Observations of Marine Species in the Port of Wallhamn, Sweden (2022). Version 1.3. University of Gothenburg. Occurrence dataset. https://www.gbif.se/ipt/resource?r=gu-2022-wallhamn-18s&v=1.3	9
Cleveland Museum of Natural History Invertebrate Paleontology Collection	10.15468/y0qgmj	53e9eca5-6831-4a43-a109-130feecfcd9c	Cleveland Museum of Natural History (CMNH) Invertebrate Paleontology Collection	9
Biodiversidad asociada al Estudio de Impacto Ambiental del área de perforación exploratoria costa afuera COL-5	10.15472/c87hi0	5864b774-32ff-4408-b285-14a59cfc3bbe	Ecopetrol S.A., Aquabiósfera S.A.S. (2023). Biodiversidad asociada al Estudio de Impacto Ambiental del área de perforación exploratoria costa afuera COL-5. Ecopetrol S.A.. Sampling event dataset https://doi.org/10.15472/c87hi0 accessed via GBIF.org on 2024-06-17.	9
Sea Stars of Families Ophidiasteridae and Goniasteridae (Echinodermata: Asteroidea) from the Mesophotic Zone of the Ogasawara Islands, Including Two New Species	10.12782/specdiv.26.7	5dc29412-7908-479d-93e6-1ecc88fdc1fd		9
Echinoderms in surface sediments off Sylt collected during HEINCKE cruise HE278	10.1594/pangaea.745693	7bc12a10-f762-11e1-a439-00145eb45e9a		9
Echinodermata specimens of Kuroshio Biological Research Foundation	10.15468/9i6txk	80fead18-f762-11e1-a439-00145eb45e9a		9
Marine Benthic Fauna List, Island of Læsø, Denmark	10.15468/ty0smg	84cb653a-f762-11e1-a439-00145eb45e9a	Calabuig I (2016). Marine Benthic Fauna List, Island of Læsø, Denmark. Department of Biology, University of Copenhagen. Occurrence dataset https://doi.org/10.15468/ty0smg accessed via GBIF.org on 2020-02-20.	9
Marine fauna survey of the Vestfold Hills and Rauer Island, 1981-82	10.15468/jauvuu	8647dc9a-f762-11e1-a439-00145eb45e9a	Australian Antarctic Data Centre (2018). Marine fauna survey of the Vestfold Hills and Rauer Island, 1981-82.	9
CREOCEAN-99082-Suivi 2000-2010 qualité sédiments et macrobenthos subtrat meuble station d'épuration de Sète	10.15468/zc4tz5	957dc2bc-ff6c-4233-bb67-e6e77f9a56cf		9
ICM-CSIC: MINKA_BioPlatgestMet observatorio de ciencia ciudadana	10.15470/iczv2j	9a51436f-3c81-4b1a-92d6-6f0c1dbb05de	MINKA. EMBIMOS research group, Institut de Ciències del Mar (ICM-CSIC). BioPlatgesMet citizen science project, Área metropolitana de Barcelona (AMB). ICM-CSIC: MINKA_BioPlatgestMet observatorio de ciencia ciudadana. Version 1.0. Occurrence dataset. https://ipt.gbif.es/resource?r=minka-bioplatgesmet&amp;v=1.0	9
Study of epibenthos and ichthyofauna of an industrial waste discharge area in the Belgian Continental Shelf (1976-1981)	10.14284/261	a9a0d532-3287-4631-ac8b-6db55a799686	Maertens D.; Rijksstation voor Zeevisserij; Centrum voor Landbouwkundig Onderzoek (CLO): Belgium; (2016): Study of epibenthos and ichthyofauna of an industrial waste discharge area in the Belgian Continental Shelf (1976-1981). (http://www.vliz.be/en/imis?module=dataset&dasid=5513) https://dx.doi.org/10.14284/261	9
Projet de construction et d’exploitation de deux nouvelles unités de production d’électricité de type EPR2 et de leurs ouvrages de raccordement électrique sur le site de Penly.-PEN_HALIEUTIQUE_CHALUT_CANADIEN	10.15468/v26qvp	ad519571-f130-4871-bf18-67bce977e5cd		9
Manx Biological Recording Partnership UNVERIFIED Isle of Man records between 14/02/2017 and 05/09/2019	10.15468/6stnx8	ad73fa3b-cc93-4709-a41d-dbac4ac3d21d		9
Succession of benthic hard-bottom communities abundance at station Errina2012_MDD4	10.1594/pangaea.806089	b99721f1-c62b-45b5-8070-77d13b86f0df		9
Zooplankton Abundancies White Sea, 1972	10.15468/57fnuv	c988d44d-e992-4653-be46-124cefa0d314	Conservation of Arctic Flora and Fauna: Zooplankton Abundancies White Sea, 1972 https://doi.org/10.15468/57fnuv accessed via GBIF.org on 2021-12-08.	9
SDSM Invertebrate Collections	10.15468/qyr2yz	d9e3a5bc-3811-4811-a78c-77d78a2107d7	South Dakota School of Mines & Technology, Museum of Geology Paleontology Collections (SDSM)	9
Environmental Baseline Survey and Post-Drill Environmental Survey, Offshore, Namibia - 2022 - TotalEnergies E&P Namibia	10.15468/yemucu	e22f1f3d-5b43-4eac-9f88-fd22c8c9dba4		9
Canadian Museum of Nature Fossil Invertebrate Collection	10.15468/sh5u7g	e5e89b4d-bb7c-4dae-b1b4-924177e95c2b	Rufolo S, Shepherd K, Currie M (2024): Canadian Museum of Nature Fossil Invertebrate Collection. v1.39. Canadian Museum of Nature. Dataset/Occurrence. http://ipt.nature.ca/resource?r=cmn_fossil_invertebrate&v=1.39	9
UWBM Invertebrate Paleontology Collection	10.15468/ozr2lc	e6033178-5da4-411d-91cf-457683f28b3d	University of Washington Burke Museum Invertebrate Paleontolgy Collection	9
Natuurmuseum Brabant, Tilburg - Invertebrates	10.15468/kmsck7	ea752618-a6b7-43da-a5f2-a49bf9cca447		9
Species biodiversity transnational geo-database - IMPRECO Project	10.15468/pghr6g	f77b1a07-3442-41e9-b0c6-a04483ab7229	Zangaro F, Marini G, Specchia V, De Luca M, Visintin F, Bullo G, Richard J, Šalaja N, Rakar B, Lipej B, Kurtović Mrčelić J, Piasevoli G, Žuljević A, Zaimi N, Bejko D, Diku A, Karousou A, Hatziyanni E, Pinat M, Pinna M (2021): Species biodiversity transnational geo-database - IMPRECO Project. v1.4. Biodiversity Data Journal. Dataset/Occurrence. http://ipt.pensoft.net/resource?r=im_pr_eco&v=1.4	9
Succession of benthic hard-bottom communities abundance at station Errina2012_IS_solar2	10.1594/pangaea.806086	0cdacecd-2692-4cb4-ba77-c5c6ddf31102		8
Coastal and Marine Species Database	10.15468/oynwkx	0e988b71-2cc1-4cd3-a026-ef14c056b05c	National Biodiversity Data Centre: Collated by the National Biodiversity Data Centre from different sources - Coastal and Marine Species Database. Dataset/Occurrence.	8
Australian Institute of Marine Science - Bioresources Library	10.15468/dwazbb	24d40db2-420f-46b3-9588-c4147e392abb	Ericson G (2023): Australian Institute of Marine Science - Bioresources Library. v1.10. CSIRO National Collections and Marine Infrastructure (NCMI) Information and Data Centre (IDC). Dataset/Occurrence. https://www.marine.csiro.au/ipt/resource?r=aims_biotech&v=1.10	8
18S data from: Diversity of Pico- to Mesoplankton along the 2000 km Salinity Gradient of the Baltic Sea (Hu et al. 2016)	10.15468/5k9w88	350cbc96-5d4b-499b-bd28-136a5f5a4e88	Andersson A, Karlson B (2023). 18S data from: Diversity of Pico- to Mesoplankton along the 2000 km Salinity Gradient of the Baltic Sea (Hu et al. 2016). Version 1.9. KTH Royal Institute of Technology. Occurrence dataset https://doi.org/10.15468/5k9w88 accessed via GBIF.org on 2023-11-28. accessed via GBIF.org on 2024-02-27. accessed via GBIF.org on 2024-06-13.	8
Benthic Biodiversity Baseline Survey, Block 58, Suriname - 2021 - TotalEnergies E&P Suriname B.V.	10.15468/7v3b9v	36449c1f-679d-4235-b34e-1c275ebcd968	(2023): Benthic Biodiversity Baseline Survey, Block 58, Suriname - 2021 - TotalEnergies E&P Suriname B.V.. v1.2. TotalEnergies. Dataset/Samplingevent. https://ipt.gbif.fr/resource?r=block_58_ebs_-_totalenergies_ep_suriname_2021&v=1.2	8
Invertebrados Bentónicos de la II y III Expedición Colombia a la Antártica (CCO)	10.15472/jd4g0x	3f89d0ad-b5c2-4ad5-a3e4-e2205daca0b8	Quan Young L I, Ossa Yepes M, Londoño Mesa M H (2022). Invertebrados Bentónicos de la II y III Expedición Colombia a la Antártica (CCO). Version 1.2. Universidad CES. Sampling event dataset https://doi.org/10.15472/jd4g0x accessed via GBIF.org on 2024-06-17.	8
2019_nsmk_ms_20200324	10.15468/hnojw7	411e7b68-fc89-4407-8611-70c092efcaec		8
Expedición Providencia I - INVEMAR	10.15472/j8iyvt	42d96803-4890-44ee-b3dc-7979534de46f	Yepes Gaurisas D (2017). Expedición Providencia I - INVEMAR. Version 2.2. Instituto de Investigaciones Marinas y Costeras - Invemar. Occurrence dataset https://doi.org/10.15472/j8iyvt accessed via GBIF.org on 2024-06-17.	8
Universidad de San Carlos de Guatemala - Colección de Equinodermos	10.15468/6ss847	53ebfd98-2b56-43e9-bd83-20fff78842a1		8
Colección de Plancton Mixto – Sección Zooplancton del Museo de Historia Natural Marina de Colombia – Makuriwa (Invemar)	10.15472/arqxyv	5458db14-d1c8-45ac-9bf3-8cc027df3c94	Díaz Hernández P, Gutiérrez-Salcedo J M, Montoya-Cadavid E (2021): Colección de Plancton Mixto – Sección Zooplancton del Museo de Historia Natural Marina de Colombia – Makuriwa (Invemar). v1.1. Instituto de Investigaciones Marinas y Costeras - Invemar. Dataset/Occurrence. https://doi.org/10.15472/arqxyv accessed via GBIF.org on 2024-06-17. accessed via GBIF.org on 2024-06-17.	8
Abyssal fauna of the UK-1 polymetallic nodule exploration claim, Clarion-Clipperton Zone, central Pacific Ocean: Echinodermata	10.15468/svm03i	5ee1c1e0-52d4-4e96-8421-2128966f6d9f	Dahlgren T (2016): Abyssal fauna of the UK-1 polymetallic nodule exploration claim, Clarion-Clipperton Zone, central Pacific Ocean: Echinodermata. v1.1. Deep-sea OBIS node. Dataset/Occurrence. no dataset DOI	8
Macrobenthos monitoring in the Mar Piccolo of Taranto in June 2013 and April 2014	10.6092/2bqm-v560	6a8e7e44-4ee1-4431-a0d9-8c55f7d40b83	Auriemma R, Nasi F (2022): Macrobenthos monitoring in the Mar Piccolo of Taranto in June 2013 and April 2014. v1.5. National Institute of Oceanography and Applied Geophysics. Dataset/Samplingevent. https://doi.org/10.6092/2bqm-v560	8
Echinoderms in surface sediments off Sylt collected during HEINCKE cruise HE206	10.1594/pangaea.745683	7beabc7c-f762-11e1-a439-00145eb45e9a		8
Macaulay Library Audio and Video Collection	10.15468/ckcdpy	7f6dd0f7-9ed4-49c0-bb71-b2a9c7fed9f1	Scholes III, Ph.D. E (2015). Macaulay Library Audio and Video Collection. Cornell Lab of Ornithology. Occurrence Dataset https://doi.org/10.15468/ckcdpy accessed via GBIF.org on 2017-05-31.	8
Invertebrate specimens of Toyama Science Museum	10.15468/jcpcd7	80e455ee-f762-11e1-a439-00145eb45e9a		8
Marine specimens of Misaki Marine Biological Station, Graduate School of Science, The University of Tokyo	10.15468/xzmgty	8105f15e-f762-11e1-a439-00145eb45e9a		8
SMNS Palaeontological collection - Invertebrates (Jurassic and Cretaceous)	10.15468/gcxms5	e08da2eb-f214-42e1-83b1-38909fbe9e6f		8
Monitoring of reef fish abundance in the Tsitsikamma National Park using stereo-BRUVs	10.15468/lv9tlt	0324faa2-894d-459c-b86a-bda617ef0690	Bernard A (2019): Monitoring of reef fish abundance in the Tsitsikamma National Park using stereo-BRUVs. v1.10. The South African Institute for Aquatic Biodiversity. Dataset/Samplingevent. http://ipt.saiab.ac.za/resource?r=tistsi&v=1.10	7
Carnegie Museum of Natural History - Mollusks	10.15468/4rfubm	07ae2aa8-5031-4312-b26e-84a5c753daac		7
Two New Taxa of Goniasteridae (Asteroidea, Echinodermata) and Noteworthy Observations of Deep-Sea Asteroidea by the NOAA Ship Okeanos Explorer in the North and Tropical Atlantic	10.15468/r9qkxt	413caf23-274a-4859-8fcd-523ba6c7203a		7
flora&fauna(NIBR)2019	10.15468/6vdxnc	5c2a93e4-4578-496c-9b61-edb9d72e8cbc	Kim T, Lee S (2019). flora&fauna(NIBR)2019. Version 1.4. National Science Museum of Korea. Occurrence dataset https://doi.org/10.15468/6vdxnc accessed via GBIF.org on 2020-11-19.	7
Collection paléontologique du Museum d'histoire naturelle de la ville de Bourges (BOUM)	10.15468/nka692	5fbfc32a-2eee-4bdd-8ca4-e6fca275a7a8	Besson L (2016). Collection paléontologique du Museum d'histoire naturelle de la ville de Bourges (BOUM). Version 2.4. Muséum d'Histoire Naturelle de Bourges. Occurrence dataset https://doi.org/10.15468/nka692 accessed via GBIF.org on 2021-08-12.	7
Marine benthic animal data along Yokohama City Coast	10.48518/00023	936825d1-7810-4665-88e9-c26f5b238f92	Yokohama Environmental Science Research Institute (2023) Marine benthic animal data along Yokohama City Coast. Available at https://doi.org/10.48518/00023. Accessed on YYYY-MM-DD.	7
KUBI Invertebrate Paleontology Collection	10.15468/jqyq1s	9654e4d4-f762-11e1-a439-00145eb45e9a	University of Kansas Biodiversity Institute Invertebrate Paleontology Collection	7
Megafauna abundance and biomass in surface sediment during cruise PLG95A	10.1594/pangaea.207823	978d3a7c-f762-11e1-a439-00145eb45e9a		7
List of Macroinvertebrate Species recorded in Vava’u during BioRAP survey	10.15468/brnm2p	a2b61e22-8ed3-49fb-881b-ae71c64442ba		7
CardObs : Observations naturalistes issues de l'outil CardObs-Données naturalistes du Comité départemental de l'Essonne (CODEP91) de la Fédération Française d'Etudes et de Sports Sous-Marins	10.15468/awzzoh	a5de4acf-39c5-4492-958e-983a13a611f9		7
ImagDOP Benthic Video Annotations in Condor seamount in 2010	10.14284/304	b49ee669-efe2-448e-9f97-7df7ef2060a7	Gomes-Pereira JN; Institute of Marine Research (IMAR - Azores), Portugal; Department of Oceanography and Fisheries (DOP) - UAC, Portugal (2017) ImagDOP Benthic Video Annotations in Condor seamount in 2010. https://dx.doi.org/10.14284/304	7
Macrobenthos of the Voordelta (Grevelingen, Oosterschelde) in 1988 and 1989	10.14284/195	be19d04a-044f-4def-a298-186a3616be8f	Craeymeersch J.A.; Buijs J.; Brand R.; Hannewijk A.; Sistermans W.; Stikvoort E.; (2016): Macrobenthos of the Voordelta (Grevelingen, Oosterschelde) in 1988 and 1989. (http://www.vliz.be/en/imis?module=dataset&dasid=5183) https://dx.doi.org/10.14284/195	7
Yorkshire Wildlife Trust Shoresearch	10.15468/1nw3ch	be212283-072e-4e50-b938-689e3c82f5c6		7
ImageDOP Bentic Video Annotations in the Faial-Pico Channel in 2011	10.14284/209	de465000-f2d4-41c5-8c90-afd41602759f	Gomes-Pereira JN; Institute of Marine Research (IMAR - Azores), Portugal; Department of Oceanography and Fisheries (DOP) - UAC, Portugal (2016). ImageDOP Bentic Video Annotations in the Faial-Pico Channel in 2011 https://dx.doi.org/10.14284/209	7
Echinoderms occurence in a strongly contaminated Bay (Portman, Spain), using ROV and Scuba-diving surveys	10.15468/wew7hf	ec8064cf-81c1-4e99-9c62-b36ac0d0f1a0	Danis B (2016): Echinoderms occurence in a strongly contaminated Bay (Portman, Spain), using ROV and Scuba-diving surveys. v1.5. Université Libre de Bruxelles (ULB). Dataset/Samplingevent. https://ipt.biodiversity.be/resource?r=ulb-biomar-portman2013&v=1.5	7
Zoobenthos data from the Southern Beaufort Sea, 1971-1975	10.15468/hrvlij	f2fefe8b-58fa-4b2e-9ddd-756664b5ddd3	J.W. Wacasey, E.G. Atkinson, L. Derick and I. Weinstein (1977). Zoobenthos data from the Southern Beaufort Sea, 1971-1975. Fisheries and Environment Canada. Fisheries and Marine Service Data report 41 https://doi.org/10.15468/hrvlij accessed via GBIF.org on 2021-12-08.	7
Biota occurrence data from plankton surveys around New Zealand	10.15468/rbq47n	0ed0a394-5276-433e-bf8d-09ceaaee45e9	Southwest Pacific OBIS (2013). Biological observation data from plankton surveys around New Zealand. Southwestern Pacific OBIS, National Institute of Water and Atmospheric Research (NIWA), Wellington, New Zealand, 36723 records, Online http://nzobisipt.niwa.co.nz/resource.do?r=mbis_plankton released on June 22, 2014.	6
Equinodermos depositados en la Colección Estuarina y Marina, Universidad de Antioquia - CEMUA	10.15472/2vy2mu	1eaa9e1b-cb70-4ee5-a29e-31e2b5021cc2	Roa Cataño L M, Londoño Mesa M H, Montoya-Cadavid E, Londoño Mesa L M (2024). Equinodermos depositados en la Colección Estuarina y Marina, Universidad de Antioquia - CEMUA. Version 1.2. Universidad de Antioquia. Occurrence dataset. https://doi.org/10.15472/2vy2mu	6
Circareef/Circatax Récifs circalittoraux : de la Méditerranée au sud du golfe de Gascogne-Synthèse des données par site	10.15468/fed28t	341b376e-4be6-4476-91f5-3f580af62dc3		6
Zooplankton abundance for six 24hrs sampling series across Port Reitz Creek (Mombasa, Kenya) in 1985 and 1986	10.14284/102	3523741a-3f64-4360-9468-bd5d7e8c875e	Okemwa E.; Kenya Marine and Fisheries Research Institute (KMFRI): Kenya; (2016): Zooplankton abundance for six 24hrs sampling series across Port Reitz Creek (Mombasa, Kenya) in 1985 and 1986. (http://www.vliz.be/en/imis?module=dataset&dasid=4486) https://dx.doi.org/10.14284/102	6
Commissioned surveys and staff surveys and reports for Scottish Wildlife Trust reserves - Unassessed data	10.15468/dfwjgc	51de9c85-0337-4c68-9783-f13bc0aac15f		6
SACOI3 - inventaire faune flore et habitats	10.15468/pjn32x	5e1d5399-d797-47cc-9c19-a401b9e1c1c6		6
Collections paléontologiques de l'Université Rennes 1	10.15468/0mpf9u	68e364c7-2e11-4fbd-9417-bbc4ce2d188a		6
18S: A comprehensive dataset on spatiotemporal variation of microbial plankton communities in the Baltic Sea	10.15468/cwjstg	6bce37d6-a682-4cca-89c4-7464cefa65e9	Latz M, Andersson A, Brugel S, Hedblom M, Jurdzinski K, Karlson B, Lindh M, Lycken J (2024). 18S: A comprehensive dataset on spatiotemporal variation of microbial plankton communities in the Baltic Sea. Version 1.10. KTH Royal Institute of Technology. Occurrence dataset. https://www.gbif.se/ipt/resource?r=prjeb55296-18s&v=1.10	6
New articulated asteroids (Echinodermata, Asteroidea) and ophiuroids (Echinodermata, Ophiuroidea) from the Late Jurassic (Volgian / Tithonian) of central Spitsbergen	10.5852/ejt.2018.411	6fd99cca-afd1-4289-9fce-2e4e43e33a1b		6
Study of epibenthos and demersal fish in and around the dredging areas of the Belgian Continental Shelf (1977-1981)	10.14284/192	713e3cc9-4ae8-452f-91b2-081d9a0bd630	Maertens D.; Rijksstation voor Zeevisserij; Centrum voor Landbouwkundig Onderzoek (CLO): Belgium; (2016): Study of epibenthos and demersal fish in and around the dredging areas of the Belgian Continental Shelf (1977-1981). (http://www.vliz.be/en/imis?module=dataset&dasid=5430) https://dx.doi.org/10.14284/192	6
Rådgivende Biologer	10.15468/tqxvcg	789d286b-73b7-4d8c-a8c6-7a2cfe84a576		6
NHMD Phycology Herbarium	10.15468/8oxxmx	7f4ed916-f762-11e1-a439-00145eb45e9a	Lundholm N, Lange C (2024). NHMD Phycology Herbarium. Version 1.6. Natural History Museum of Denmark. Occurrence dataset. https://ipt.danbif.dk/resource?r=nhmd_phycology_herbarium&v=1.6	6
bmhs_echinoderm_collection	10.15468/vtckji	8e8f2105-24bf-4304-a66b-9596705d3c81	Perry Z (2018). bmhs_echinoderm_collection. Version 1.1. The Barbados Museum and Historical Society. Occurrence dataset https://doi.org/10.15468/vtckji accessed via GBIF.org on 2018-11-28.	6
Fossil specimens of Tochigi Prefectural Museum	10.15468/s26tq3	9402bddd-92d2-4554-a816-4e71c7f8bae8		6
2016 - 2017 Eastern Inshore Fisheries and Conservation Authorities (EIFCA) The Wash Shrimp Trial Study	10.15468/dreqgd	97d8f7e9-0848-4f0d-a736-fe12f8e9528a		6
Biodiversity of intertidal biotopes of Clarence Island (Tierra del Fuego Archipelago, S Chile)	10.15468/he5828	a26b09cb-37c5-4b4a-87c8-501d55bfad6e	Aldea C, Hernández C, Novoa L, Olivera F (2023). Biodiversity of intertidal biotopes of Clarence Island (Tierra del Fuego Archipelago, S Chile). Version 1.4. Universidad de Magallanes. Occurrence dataset https://doi.org/10.15468/he5828 accessed via GBIF.org on 2023-11-03.	6
Naturalis Biodiversity Center (NL) - Cainozoic Mollusca	10.15468/pqhlwr	a57e6526-54c6-465a-baa9-904979bbc93f		6
NatureShare	10.15468/4cqg2v	b6465deb-2071-445a-9ebd-d5722e1ed7e2	Atlas of Living Australia (2020). NatureShare. Occurrence dataset https://doi.org/10.15468/4cqg2v accessed via GBIF.org on 2024-07-02.	6
(Table 2b) Biomass of macrobenthos species in samples from Cruise AMK54 stations in the Novaya Zemlya Trough	10.15468/y32m9h	be9bf8ca-92f0-4b72-8504-da2cc753a955		6
DCE-Mediterranee_2006_2009_2012_2015_2018-Suivi 2006, 2009, 2012, 2015 & 2018 état écologique sédiments et macrobenthos substrat meuble côte méd. française DCE	10.15468/nyt5qe	c53eb2bc-d50e-4717-bd8b-e1ce7dd9cb0c		6
VIT-Paleonthotheca (The Natural History Museum of Alava)	10.15470/scoumt	c7883ca0-7041-4b3f-ab55-f528f4c07e24	Corral Arroyo J C, Sáenz J, López Del Valle R, Alonso Ramírez J, Infante Sánchez M (2023). VIT-Paleonthotheca (The Natural History Museum of Alava). Version 1.4. Natural History Museum of Alava (Museo de Ciencias Naturales de Álava / Arabako Natura Zientzien Museoa). Occurrence dataset. https://doi.org/10.15470/scoumt	6
Greenland macrobenthos 2006	10.15468/u7ulpu	ddf006f2-5c76-47d5-9180-4a52d8d5d4e0	Originator: Mikael K Sejr Publication_Date: 2009 Title: Macrobenthic species composition and diversity in the Godthaabsfjord system, SW Greenland Geospatial_Data_Presentation_Form: document Series_Information: Series_Name: Polar Biology Issue_Identification: 33;4 421-431 https://doi.org/10.15468/u7ulpu accessed via GBIF.org on 2021-12-08.	6
CSIRO, Cruise SS200803, Marine Biological Survey, Great Australian Bight; South Australian and Tasmanian continental slope, 2008	10.15468/j6ncio	0c321862-ceb7-415d-8db0-95db8462b479	Althaus F (2023): CSIRO, Cruise SS200803, Marine Biological Survey, Great Australian Bight; South Australian and Tasmanian continental slope, 2008. v1.12. CSIRO National Collections and Marine Infrastructure (NCMI) Information and Data Centre (IDC). Dataset/Occurrence. https://www.marine.csiro.au/ipt/resource?r=csiro_ss200803&v=1.12	5
2016 - 2017 Eastern Inshore Fisheries and Conservation Authorities (EIFCA) The Wash Shrimp Trial Study	10.15468/v4fqkn	16996a32-2903-4d92-b7eb-1c8e71e9a6de		5
Megafaunal data from the 2009 BIOFUN trans-Mediterranean deep-sea cruise	10.14284/311	266628c1-56a0-46cb-b136-3b77dbc32268	Tecchio, S.; Ramirez-Llodra, E. (2018): Megafaunal data from the 2009 BIOFUN trans-Mediterranean deep-sea cruise https://dx.doi.org/10.14284/311	5
SDNHM Marine Invertebrate Collection	10.15468/zmtv9t	2a6e6cbf-3ac8-47b7-aba1-99a776fc5f18		5
Isle of Man historical wildlife records 1995 to 1999	10.15468/lo2tge	2c7c72b2-ac29-4be3-a95f-6b09e8f4b932		5
IMOS National Reference Station (NRS) - Zooplankton Abundance	10.15468/wkmpa8	2e844554-d9bf-4540-8c6d-2999ad5ced21	This material is released under the Creative Commons Attribution 4.0 International licence. The citation in a list of references is: "IMOS [year-of-data-download], [Title], [data-access-URL], accessed [date-of-access]." Any users of IMOS data are required to clearly acknowledge the source of the material in the format described in the acknowledgments section.	5
2009 The Marine Biological Association of the UK (MBA) Wembury Bioblitz Survey	10.17031/ppacwa	4c25bc7d-d53a-4c78-8d41-d406db7d8315	Lear D (2024): 2009 The Marine Biological Association of the UK (MBA) Wembury Bioblitz Survey. v3.1. Marine Biological Association. Dataset/Samplingevent. https://doi.org/10.17031/ppacwa	5
CardObs : Observations naturalistes issues de l'outil CardObs-Données naturalistes d' Anne PROUZET	10.15468/21tvf4	56e1198e-188f-4e30-8196-2abc1a6b01af		5
Pseudarchasteridae (Asteroidea: Paxillosida) in Japanese waters, with description of a new species and range extension of three species	10.15468/evpkdc	5fb1d92f-588b-477b-8a57-41ecc54d880b		5
Parc éolien de La Chapelle au Mans Suivi environnementale du parc éolien année 1 - LCM_2020_Compilation avifaune	10.15468/bkcct6	77aaa012-0aae-4023-8392-6127014e7942		5
NatureServe Network Species Occurrence Data	10.15468/lysaex	7fd12114-9010-4c13-8f46-990fe04ca882	Kutner L (2019). NatureServe Network Species Occurrence Data. Version 8.4. NatureServe. Occurrence dataset https://doi.org/10.15468/lysaex accessed via GBIF.org on 2024-02-12.	5
(Table 2c) Percentages of energy flow of macrobenthos species in samples from Cruise AMK54 stations in the Novaya Zemlya Trough	10.1594/pangaea.769941	895ee173-1561-4d52-9418-d721748a0942		5
Study of epibenthos and demersal fish of the titanium dioxide discharge area in the Dutch Continental Shelf (1976-1981)	10.14284/241	89628349-916f-46a9-9d6f-113ef603f3d8	Maertens D.; Vanhee W.; Rijksstation voor Zeevisserij; Centrum voor Landbouwkundig Onderzoek (CLO): Belgium; (2016): Study of epibenthos and demersal fish of the titanium dioxide discharge area in the Dutch Continental Shelf (1976-1981). (http://www.vliz.be/en/imis?module=dataset&dasid=5472) https://dx.doi.org/10.14284/241	5
HH_AB202_benthos_2024	10.15468/ccrquf	8ac5c750-2d65-44a8-a4ac-1e565aa0febf	Gorseth A O, Torres Reis A, Lauterbach A A I, Siede V (2024). HH_AB202_benthos_2024. Version 1.0. The University Centre in Svalbard. Occurrence dataset. https://ipt.gbif.no/resource?r=ab-202_benthos_2024&v=1.0	5
Benthic macrofauna abundance and biomass in surface sediment during cruise PLG95A	10.1594/pangaea.207851	979bd8fc-f762-11e1-a439-00145eb45e9a		5
Kenya Virtual Museum Records	10.15468/jolylt	999d8fed-d06d-48d8-87ee-cc36e6c8456c		5
ibbi observations	10.15468/m94g82	a3c6c702-6050-4e69-b358-8934bdc97994		5
LECOB-STEP_Banyuls-Etude sédiments et macrobenthos substrat meuble extension biologique & mise aux normes station d'épuration Banyuls-sur-Mer	10.15468/kbrbp5	a47c9417-3394-480e-b0d8-45e4cc56762f		5
(Table 2a) Abundance of macrobenthos species in samples from Cruise AMK54 stations in the Novaya Zemlya Trough	10.1594/pangaea.769660	b12ed28a-f3db-4cbb-a975-1619272a74f9		5
1999 UMBSM/ IUEM/ ICRAM/ MLA Clyde Sea Toothed Dredge Survey	10.17031/648713bbb256d	b9b4ade2-1e98-4345-8bf4-186551f3e0d3	(University Marine Biological Station - Millport (UMBSM)) (2023): 1999 UMBSM/ IUEM/ ICRAM/ MLA Clyde Sea Toothed Dredge Impact Survey - Grab and Suction Sampling. The Archive for Marine Species and Habitats Data (DASSH). (Dataset). http://doi.org/10.17031/648713bbb256d	5
A new genus and species of Goniasteridae, Peedeeaster sandersoni, and the first occurrence of Sclerasterias (Asteriidae) from the Cretaceous Peedee Formation of North Carolina	10.15468/kd9r5w	d3a41f47-f972-4b66-86b7-268328ce2183		5
University of Michigan Museum of Paleontology - Invertebrates	10.15468/psfuky	dfc2fdae-de38-4383-8aa4-2299fb369596	Bauer J., LSA IT A (2024): University of Michigan Museum of Paleontology - Invertebrates. v1.2 Occurrence dataset. https://ipt-d.lsa.umich.edu/resource?r=ummp_invert&amp;v=1.0	5
Meroplankton in Isfjorden 2016 to 2017	10.15468/c2m9zk	e697326b-48d3-44ee-8b8d-0c9ee26c16d7		5
National Trust for Scotland Species Records	10.15468/a5y1cz	efb3f1a0-43d5-4ae6-a58f-4fd61043756a		5
Image dataset of ophiuroid and other deep sea benthic organisms in 2015 extracted from the survey off Sanriku, Japan, by the research following the Great East Japan Earthquake 2011	10.15468/prm4gn	fa921623-d899-4013-9d9c-07deb9d3535a	Yamakita, T., Yokooka, H., Fujiwara, Y. et al. Image dataset of ophiuroid and other deep sea benthic organisms in 2015 extracted from the survey off Sanriku, Japan, by the research following the Great East Japan Earthquake 2011. Ecological Research 33, 285 (2018). https://doi.org/10.1007/s11284-018-1571-7	5
Species assemblages, biomass and regional habitat characterisation across the offshore Kimberley region, Australia (2015)	10.15468/695h34	02b145eb-e8e1-4121-aaa3-06ea2029cb01	Species assemblages, biomass and regional habitat characterisation across the offshore Kimberley region. John Keesing, Roland Pitcher, Joanna Strzelecki. WAMSI Kimberley Marine Research Program Final Report Subproject 1.1.1.5 September 2018	4
Biological survey of the intertidal chalk reefs between Folkestone Warren and Kingsdown, Kent 2009-2011	10.15468/opmkmp	0b02615b-9e28-4425-b29f-1209f9a0a896		4
CREOCEAN-200044-Suivi 2020-2023 qualité sédiments et macrobenthos subtrat meuble station d'épuration MAERA	10.15468/4cu3tw	160665f6-8722-4752-aeac-e9bd52b75791		4
Seagrass species communities around Trinidad and Tobago	10.15468/npsspq	1fcd74a8-d206-4edc-8471-cd84fda3bfdb	Institute of Marine Affairs, Juman R (2023). Seagrass species communities around Trinidad and Tobago. Version 1.2. Institute of Marine Affairs. Occurrence dataset. https://cloud.gbif.org/lac/resource?r=seagrass&v=1.2	4
Programa de seguimiento del estado de las aguas - Sistema de Información de la Naturaleza de Euskadi	10.15468/tqea2e	2a06f469-2c4d-4682-bb57-255b54a0c3be		4
FKt230918 expedition – Vertical Reef of the Galapagos	10.60545/cz8ams	2a796aad-0c69-4f08-a207-f216cc75b466	Yanez Suarez A B, Robert K (2024). FKt230918 expedition – Vertical Reef of the Galapagos. Version 1.2. Memorial University of Newfoundland. Samplingevent dataset. https://doi.org/10.60545/cz8ams	4
Colección de Referencia de Equinodermos del Museo de Ciencias de la Universidad El Bosque	10.15472/fdckvs	2b5aab57-4660-40d8-b3a3-149ff3353044	Velez Diaz M C (2023): Colección de Referencia de Equinodermos del Museo de Ciencias de la Universidad El Bosque. v1.7. Universidad El Bosque. Dataset/Occurrence. https://doi.org/10.15472/fdckvs	4
Infaunal abundances from mud samples taken from the Outer Ards penninsula (Northern Ireland) in 2014 and 2016 as part of an assessment of the Modiolus modiolus reefs.	10.17031/u4lvva	2d55cbde-4aed-4d15-bbc9-25dfec386f86	Agri-Food and Biosciences Institute (AFBI) (2019): Infaunal abundances from mud samples taken from the Outer Ards penninsula (Northern Ireland) in 2014 and 2016 as part of an assessment of the Modiolus modiolus reefs.. v3.2. Marine Biological Association. Dataset/Samplingevent. https://doi.org/10.17031/u4lvva	4
Phyto and Zoo benthose of Chabahar Bay, Gulf of Oman 2012-2013	10.15468/d50ott	2f2b607d-762d-4318-8a52-5e42507171c9	Maghsoudlou A (2018): Phyto and Zoo benthose of Chabahar Bay, Gulf of Oman 2012-2013. v1.1. Iranian National Institute for Oceanography and Atmospheric Sciences (PEGO-OBIS node). Dataset/Occurrence. http://217.11.23.22:8080/ipt/resource?r=iran-gulfofoman-benthos&v=1.1	4
Environmental Baseline Survey, Block 567 – South Africa – 2022 – TotalEnergies E&P South Africa B.V.	10.15468/jtw6y2	30ca25d8-fce4-4d1f-ae3f-c0650826f84e		4
COI Metabarcoding Genetic Observations of Marine Species in the Port of Wallhamn, Sweden (2022)	10.15468/cw5jrv	37115f2e-a550-40c7-bc2c-f6b697fa7aca	Obst M (2023). COI Metabarcoding Genetic Observations of Marine Species in the Port of Wallhamn, Sweden (2022). Version 1.4. University of Gothenburg. Occurrence dataset. https://www.gbif.se/ipt/resource?r=gu-2022-wallhamn-coi&v=1.4	4
2019_nsmk_biodiversity_ms_1000	10.15468/45ky8t	3d1fea6e-eaac-4700-9a7b-0300ffe56867		4
Two new deep-sea species of the genus Henricia (Asteroidea: Spinulosida Echinasteridae) from Japanese waters	10.11646/zootaxa.4903.1.5	3e0a9af7-a24f-4bba-9e00-eaea04188e73		4
makran-chabahar-benthos	10.15468/gnuvgx	426684ec-6648-4b29-bad5-6af3835d099a	Maghsoudlou A (2020). makran-chabahar-benthos. Iranian National Institute for Oceanography and Atmospheric Sciences (PEGO-OBIS node). Occurrence dataset https://doi.org/10.15468/gnuvgx accessed via GBIF.org on 2020-06-20.	4
Succession of benthic hard-bottom communities abundance at station Errina2012_MDD7	10.1594/pangaea.806090	45e2913b-9971-4e01-9c68-4d3d054352bb		4
2012 Plymouth University Fowey Harbour Diver and Remotely Operated Underwater Vehicle (ROV) survey of seagrass beds	10.17031/653286ea7676f	47df21e1-e6a3-4c77-9d61-3b2fd453cba5	2920: Marine Institute, University of Plymouth (2024): 2012 Plymouth University Fowey Harbour Diver and Remotely Operated Underwater Vehicle (ROV) survey of seagrass beds. v1.1. Marine Biological Association. Dataset/Samplingevent. 10.17031/653286ea7676f	4
Naturalis Biodiversity Center (NL) - Cnidaria	10.15468/v6p9ba	4c7c21a8-68d3-49c5-b090-6b26259a291b		4
Irish Lagoon Surveys	10.15468/2y63zg	6388f283-7569-40c8-8e94-7e449fe0e966	National Biodiversity Data Centre: Geoff Oliver and Eddie McCormack - Irish Lagoon Surveys. Dataset/Occurrence.	4
General Biodiversity Records from Ireland	10.15468/w8q1jm	66a51aea-8662-4685-9fd0-9d4b596617d5	National Biodiversity Data Centre: Collated by the National Biodiversity Data Centre from different sources - General Biodiversity Records from Ireland. Dataset/Occurrence.	4
Caracterización de especies bentónicas y bentopelágicas asociadas al Bajo Navegador, Dorsal Yuruparí, Colombia	10.15472/cwwbex	69b85440-5140-43da-9c43-240099ad06ec	Dueñas L F, Ardila N E, Bessudo S, Friedlander A M, Goodell W, Mayorga J S, Sala E, Timmers M, Thompson C (2024). Caracterización de especies bentónicas y bentopelágicas asociadas al Bajo Navegador, Dorsal Yuruparí, Colombia. Version 1.1. Universidad Nacional de Colombia. Occurrence dataset https://doi.org/10.15472/cwwbex accessed via GBIF.org on 2024-06-17.	4
Marine invertebrates registered on the Nansen Legacy JC3 Winter Gaps cruise 19th February - 11th March 2022	10.21335/nmdc-821760066	6bae1725-5a4d-4e69-8ac2-968a7f091124		4
The near-bottom plankton and benthic invertebrate fauna of Josephine and Great Meteor Seamounts (Table 2)	10.1594/pangaea.611095	6fc88654-f762-11e1-a439-00145eb45e9a		4
Equinodermos de la Isla Cayo Serrana durante la Expedición Seaflower 2016 - Proyecto Colombia BIO	10.15472/3fz5b3	77e0b1e1-eb54-4311-bd15-193fa55ea75f	Universidad Nacional de Colombia, Instituto de Investigaciones Marinas y Costeras "José Benito Vives de Andreis", Universidad del Magdalena, Universidad Jorge Tadeo Lozano, Pontifica Universidad Javeriana, Fundación Malpelo y Otros Ecosistemas Marinos, Coralina y ECOMARES (2016). Caracterización de equinodermos de la Isla Cayo Serrana durante la Expedición Seaflower 2016. Versión 1.1. 39 registro…	4
Megafauna abundance and biomass from trawl samples obtained during cruise DI231	10.1594/pangaea.722489	78bf14a8-f762-11e1-a439-00145eb45e9a		4
The 24th field study tour in Sesoko, Okinawa - a citizen science, observations of invertebrates	10.15468/txauna	7e277475-777a-4fe6-ae3c-4198f0ceace2	Research Institute of Marine Invertebrates (2018) The 24th field study tour in Sesoko, Okinawa - a citizen science, observations of invertebrates. Available at https://rimi.or.jp/event/iso2018/ Accessed on yyyy-mm-dd.	4
Inventaires naturalistes du Service du Patrimoine naturel / UMS PatriNat-Inventaire de l'îlot du Lédénez Vraz	10.15468/us69wq	8f6c0996-30aa-42d3-9331-d2e319e01554		4
The Macrobenthos of Penobscot Bay, Maine	10.15468/mpniyb	929eb10b-732f-4247-b899-4e3e5681cb4b	Larsen, P.F., A.C. Johnson and A. Pugh. 2010. The Macrobenthos of Penobscot Bay, Maine. Bigelow Laboratory for Ocean Sciences. Consulted on http://www.iobis.org on	4
Distribution patterns of subtidal macrobenthos in the Tsitsikamma National Park	10.15468/fa9wst	96f53e46-902a-48d5-a599-7c96c065b214	Heyns-Veale E (2019): Distribution patterns of subtidal macrobenthos in the Tsitsikamma National Park. v1.8. The South African Institute for Aquatic Biodiversity. Dataset/Samplingevent. http://ipt.saiab.ac.za/resource?r=tsitsikamma&v=1.8	4
Abundance of epibenthic echinoderms at seafloor photography station POS196_1017	10.1594/pangaea.227752	97a54478-f762-11e1-a439-00145eb45e9a		4
Invertebrates of the Recherche Archipelago , Western Australia (2002)	10.15468/84ty26	a59435cf-8cb7-4c09-917d-937c156f054e	Kendrick G (2023): Invertebrates of the Recherche Archipelago , Western Australia (2002). v1.3. CSIRO National Collections and Marine Infrastructure (NCMI) Information and Data Centre (IDC). Dataset/Occurrence. https://www.marine.csiro.au/ipt/resource?r=frdc_recherche_invertebrates&v=1.3	4
(Table 2) Megafauna density 2002, 2004 and 2007 in the deep-sea observatory AWI-HAUSGARTEN, Fram Strait	10.1594/pangaea.807446	ba20df08-d873-4738-931d-a595126eb822		4
2016 Eastern Inshore Fisheries and Conservation Authorities (EIFCA) Shrimp Trial Study in the Wash	10.15468/qrxrdy	bcc02d49-c7a0-4af7-823c-b01706be0277		4
1999-2001 University Marine Biological Station Millport (UMBSM) Clyde Sea Rapid Methodologies Survey	10.17031/tpgjrv	cd4f3685-c3dd-4461-894c-b4e94c17585f	University Marine Biological Station Millport (UMBSM) (2023): 1999-2001 University Marine Biological Station Millport (UMBSM) Clyde Sea Rapid Methodologies Survey. v1.4. Marine Biological Association. Dataset/Samplingevent. https://doi.org/10.17031/tpgjrv	4
A new genus and two new species of sea stars (Family Asterinidae) from Indonesian marine lakes, with notes on habitat and feeding ecology	10.11646/zootaxa.4712.3.5	d0ed2a63-31e5-4aa5-a359-4a924c96825b		4
nsmk_ms_2019	10.15468/vvkj4l	d870c5f8-5096-4054-aafa-27b7a26d2cee		4
Invertebrate fossils	10.15468/yt638u	d906a4e8-1cc7-48cc-8853-9726369cbd7d		4
CREOCEAN-102138-Suivi sédiments et macrobenthos substrat meuble mise en place de récifs artificiels face Gruissan	10.15468/u5wgs2	e2af7946-cb0b-40ba-8f17-07f66d84fc0a		4
Benthos Chirnov Basin 1986 and 2002	10.15468/d7nsag	e2cde7e3-0b90-40ea-93ad-de06e6ed3a3c	Conservation of Arctic Flora and Fauna: Benthos Chirnov Basin 1986 and 2002 https://doi.org/10.15468/d7nsag accessed via GBIF.org on 2021-12-08.	4
Edward Forbes. Report on the Mollusca and Radiata of the Aegean Sea, and on their distribution, considered as bearing on Geology. 13th Meeting of the British Association for the Advancement of Science, London, 1844.	10.25607/dppswx	ee1aece5-a34a-4722-8849-961558f1ccf0	Mavraki D., Sarafidou G., Legaki A., Nikolopoulou S., and V. Gerovasileiou (2021). Digitization of the dredging papers included in the Report on the Mollusca and Radiata of the Aegean Sea, and on their distribution, considered as bearing on Geology by Edward Forbes, 13th Meeting of the British Association for the Advancement of Science, London, 1844.	4
Sealife Tracker	10.15468/qgk3pg	f24cb6bb-8333-4ce1-9fdf-71bd3bec0ff6		4
A new species of crown-of-thorns sea star, Acanthaster benziei sp. nov. (Valvatida Acanthasteridae), from the Red Sea	10.15468/393r59	f6643467-b4da-45f8-8896-94409dc6d74d		4
A New Asterinid Sea Star, Disasterina akajimaensis (Echinodermata: Asteroidea) from the Ryukyu Islands, Japan, with Notes on the Genus Disasterina	10.15468/jpz7g7	faa4774e-ca71-4beb-88ec-a5d3ce85e8a9		4
Epibenthic and fish community in Gazi Bay sampled from 12-15 October 1994	10.14284/95	01fecaae-5092-48ab-a7c4-363bd6d05d62	Boone A.; Vincx M.; Sectie Mariene Biologie; Vakgroep Morfologie, Systematiek en Ecologie. Universiteit Gent: Belgium; (2016): Epibenthic and fish community in Gazi Bay sampled from 12-15 October 1994. (http://www.vliz.be/en/imis?module=dataset&dasid=4520) https://dx.doi.org/10.14284/95	3
(Tab. 9.C) Presence and abundance of benthic fauna at station FINO 1 in 2005-2007	10.1594/pangaea.805198	04280626-04d1-4127-939d-931ceed3a9c0		3
Biodiversity of intertidal invertebrates of Taraba Sound (Magellan Region, Chile)	10.15468/suqtmt	04599cc4-2071-4b47-aadf-20b3a5f2b963	Aldea C, Cari I, Andrade C (2024). Biodiversity of intertidal invertebrates of Taraba Sound (Magellan Region, Chile). Version 1.4. Universidad de Magallanes. Occurrence dataset. http://gbif-chile.mma.gob.cl/ipt/resource?r=biodiversity-intertidal-invertebrates-taraba-sound-magellan-region-chile&v=1.4	3
Macroalgae of the Balleny Islands and western Ross Sea, Southern Ocean	10.15468/68e5ec	0d862dd2-12af-4445-92c9-d81d76598b19	Nelson, W.; Cummings, V.; D’Archino, R.; Halliday, J.; Marriott, P.; Neill, K. (2017): Macroalgae of the Balleny Islands and western Ross Sea, Southern Ocean. v1.1. The National Institute of Water and Atmospheric Research (NIWA). Dataset/Samplingevent. https://nzobisipt.niwa.co.nz/resource?r=balleny_marcoalgae&amp;v=1.1	3
Isle of Man wildlife records from 01/01/2000 to 13/02/2017	10.15468/mopwow	0d9accc4-309d-44ad-901e-f221e1d0ec80		3
UNISAB202-2023-benthos	10.15468/2qdh2f	26e1fe63-1615-4646-9160-ef4a97853c80	Aakre M, Berntsen S T, Broderstad S L, Jensen S S, Frisholm J M (2023). UNISAB202-2023-benthos. Version 1.1. The University Centre in Svalbard. Occurrence dataset. https://ipt.gbif.no/resource?r=unisab202-2023-benthos&v=1.1	3
Palaeontological collections National Museum of Natural History Luxembourg	10.15468/vbuvyu	2814930a-3b93-48d6-b887-00979481ac9e		3
Fauna Atlas N.T.	10.15468/eeg0zb	358fbd61-739f-4102-afc9-9d468f571e4d	Northern Territory Government (2023). Fauna Atlas N.T.. Occurrence dataset https://doi.org/10.15468/eeg0zb accessed via GBIF.org on 2024-07-02.	3
Archives of the Arctic Seas Zooplankton	10.15468/oirneq	451eb991-c1f4-479f-b1f8-7c1b4e8f9114	Markhaseva, E.L., Golikov, A.A., Agapova, T.A., Beig, A.A. 1985 Archives of the Arctic Seas Zooplankton 1 https://doi.org/10.15468/oirneq accessed via GBIF.org on 2021-12-08.	3
The south coast survey of Hatakejima Islands from 1969	10.48518/00012	4866657c-a5ee-42ad-a6d5-43c9ab3b8dc0	Nakano, T. (2021) The south coast survey of Hatakejima Islands from 1969. Available at https://doi.org/10.48518/00012. Accessed on yyyy-mm-dd.	3
Structures and Nutrition Requirements of Macrozoobenthic Communities in the area of the Lomonossov Ridge, 1995-1998	10.15468/rz66mz	4aeef7f2-a35b-405e-bcc6-7024a251ddab	Conservation of Arctic Flora and Fauna: Structures and Nutrition Requirements of Macrozoobenthic Communities in the area of the Lomonossov Ridge, 1995-1998 https://doi.org/10.15468/rz66mz accessed via GBIF.org on 2021-12-08.	3
Study of the biotic environment in the Sluice Dock in relation to oyster farming between 1960 and 1964	10.14284/135	523ffd45-1baf-4f8b-b2a2-7b97e293a27e	Leloup E.; Van Meel L.; Polk P.; Halewyck R.; Gryson A; Ministère de l'Agriculture - Commission T.W.O.Z. Groupe de travail Ostreiculture: Belgium; (2016): Study of the biotic environment in the Sluice Dock in relation to oyster farming between 1960 and 1964. (http://www.vliz.be/en/imis?module=dataset&dasid=4583) https://dx.doi.org/10.14284/135	3
TotalEnergies EP Brasil| Projeto de Monitoramento Ambiental (PMA) da Atividade de Perfuração no Campo de Lapa, Bacia de Santos - Pré-Drilling: Inspeção Visual de Fundo	10.15468/n5xkkm	542bf3aa-c9ec-4e41-a337-e5b0aed549e6	TotalEnergies EP Brasil/ Environpact/AECOM (2024). TotalEnergies EP Brasil| Projeto de Monitoramento Ambiental (PMA) da Atividade de Perfuração no Campo de Lapa, Bacia de Santos - Pré-Drilling: Inspeção Visual de Fundo. Version 1.1. TotalEnergies. Samplingevent dataset. https://ipt.sibbr.gov.br/sibbr/resource?r=totalenergiesbr_pma_lapa&amp;v=1.1	3
Stable Isotope Compositions of tubeworms, mussels, and their associated fauna in Gulf of Mexico hydrocarbon seeps	10.15468/gijg2d	57b44b1c-d9c9-40fb-89db-04f30f091f88	Becker E, Benson A (2016). Stable Isotope Compositions of tubeworms, mussels, and their associated fauna in Gulf of Mexico hydrocarbon seeps. United States Geological Survey. Occurrence dataset https://doi.org/10.15468/gijg2d accessed via GBIF.org on 2020-06-16.	3
2017 North Devon Area of Outstanding Natural Beauty (AONB) Combe Martin Devon Bioblitz	10.17031/64d0ad8629749	5a43f1fe-cde2-4a01-aaeb-cad4ddc2a37d	North Devon Area of Outstanding Natural Beauty (AONB) (2024): 2017 North Devon Area of Outstanding Natural Beauty (AONB) Combe Martin Devon Bioblitz. v1.1. Marine Biological Association. Dataset/Samplingevent. 10.17031/64d0ad8629749	3
CardObs : Observations naturalistes issues de l'outil CardObs-Données naturalistes de Pierre NOEL (Tatihou)	10.15468/c0lq9u	67acf85b-ffb8-4f30-9f4a-ec2ece96d77f		3
1915-2016 Department for Environment Food & Rural Affairs (Defra), Marine Strategy Framework Directive (MSFD) Collation of invasive non-indigenous species	10.17031/f0vfo3	6f6b1102-5baa-4e24-86be-073a90b14db0	Marine Biological Association (2019). 1915-2016 Department for Environment Food & Rural Affairs (Defra), Marine Strategy Framework Directive (MSFD) Collation of invasive non-indigenous species. Version 2.3. Sampling event dataset https://doi.org/10.17031/f0vfo3 accessed via GBIF.org on 2022-01-20.	3
CREOCEAN-150312-Suivi 2015-2019 qualité sédiments et macrobenthos subtrat meuble station d'épuration MAERA	10.15468/33hbkv	77534a32-a263-4d1e-83b2-b2aca3098279		3
Megafauna abundance and biomass from trawl samples obtained during cruise DI226	10.1594/pangaea.722486	78bc214e-f762-11e1-a439-00145eb45e9a		3
Megafauna abundance and biomass from trawl samples obtained during cruise DI229	10.1594/pangaea.722488	78bd5d0c-f762-11e1-a439-00145eb45e9a		3
(Table A-2.1 to A-2.7) Abundance of macrobenthos in surface sediments in the Arctic Ocean	10.1594/pangaea.734952	7c425360-f762-11e1-a439-00145eb45e9a		3
Succession of benthic hard-bottom communities abundance at station Errina2012_MDD3	10.1594/pangaea.806088	7cf83221-8426-4fa3-8ba5-098beb81a559		3
Plankton&BenthosResearch	10.15468/f55mxn	7ec20c70-32e9-4548-86f8-3c915bffefdf	The Plankton Society of Japan, The Japanese Association of Benthology (2018) Plankton&BenthosResearch at http://www.godac.jamstec.go.jp/bismal/e/PlanktonBenthosResearch. Accessed on yyyy-mm-dd.	3
Environmental Baseline Survey, Block DWOB– South Africa – 2022 – TotalEnergies E&P South Africa B.V.	10.15468/cp3dkz	837f9d11-3829-48a7-a7e0-f50b36aa1dbe		3
Artenvielfalt der Nordsee - Helgoland	10.15468/omx28y	89c8f44e-f762-11e1-a439-00145eb45e9a	GEO-Tag der Artenvielfalt. Artenvielfalt der Nordsee - Helgoland. Occurrence Dataset https://doi.org/10.15468/omx28y accessed via GBIF.org on 2018-03-09.	3
Gesamtartenliste Bremerhaven, Helgoland und Sylt	10.15468/85zmqv	89ca51ae-f762-11e1-a439-00145eb45e9a	GEO-Tag der Artenvielfalt. Gesamtartenliste Bremerhaven, Helgoland und Sylt. Occurrence Dataset https://doi.org/10.15468/85zmqv accessed via GBIF.org on 2018-03-09.	3
A new comb-star (Asteroidea, Astropectinidae) from the Upper Triassic (Carnian) of China	10.11646/zootaxa.4861.1.10	8ce4aff4-106f-4fa8-934d-3c300713b7ba		3
Regionally Integrated Marine Database (RINKAI), managed by JAMBIO, an association of Japanese university-based marine stations	10.48518/00010	8fb455fb-2eac-45f1-bfcb-fb0a5264ea79	Japanese Association for Marine Biology (2022) Regionally Integrated Marine Database (RINKAI), managed by JAMBIO, an association of Japanese university-based marine stations. Available at https://doi.org/10.48518/00010. Accessed on YYYY-MM-DD.	3
Avistamientos de Biodiversidad Marina / Marine Biodiversity Sightings	10.15472/p7abhz	948c51dd-066e-4cdb-9554-d0ac54afb128	Avila D (2021): Avistamientos de Biodiversidad Marina / Marine Biodiversity Sightings. v2.8. SEAK S.A.S. Dataset/Occurrence. https://doi.org/10.15472/p7abhz	3
Data collected during the expeditions of the e-learning projects Expedition Zeeleeuw and Planet Ocean	10.14284/4	9a546219-a51e-446d-8ed9-b356df938fed	Flanders Marine Institute (VLIZ); (2013). Data collected during the expeditions of the e-learning projects Expedition Zeeleeuw and Planet Ocean. https://dx.doi.org/10.14284/4	3
2018 Marine Biological Association of the UK (MBA) Yealm Bioblitz	10.17031/64f9e88d81b0a	a38d40c6-35a5-4d58-8ff8-bbcca7ba1f16	45: Marine Biological Association of the UK (MBA) (2024): 2018 Marine Biological Association of the UK (MBA) Yealm Bioblitz. v1.2. Marine Biological Association. Dataset/Samplingevent. 10.17031/64f9e88d81b0a	3
Las colecciones del Museu Valencià d'Història Natural	10.15470/8oedep	a6f9f411-ab90-4d94-82de-f5edf8c3fa2a	Díaz A (2022): Las colecciones del Museu Valencià d'Història Natural. v2.5. Museu de Ciències Naturals de Barcelona. Dataset/Occurrence. https://doi.org/10.15470/8oedep	3
A new sponge-associated starfish, Astrolirus patricki sp. nov. (Asteroidea: Brisingida: Brisingidae), from the northwestern Pacific seamounts	10.7717/peerj.9071	ae249662-d6f6-4acf-ae69-420220f5034b		3
Environmental Baseline Survey, Blocks 11B/12B – South Africa – 2022 – TotalEnergies E&P South Africa B.V.	10.15468/7ghw9z	bddb115c-3558-4ef5-9b5b-fe23531c7d32		3
2017 North Devon Area of Outstanding Natural Beauty (AONB) Combe Martin Devon Bioblitz	10.15468/ll74l2	c01ddb0f-b7e4-4723-b630-7e0c2217230e		3
Biodiversitätsdatenbank Salzburg	10.15468/3pf855	c1492854-5d15-40e9-9ee7-24a18ac05112	Haus der Natur ([year]): Biodiversitätsdatenbank Salzburg, Haus der Natur. Digital Data (GBIF) from the Biodiversity-database, accessed with permission of the Haus der Natur on at [date of access].	3
Fauna inventories from the intertidal zone in Wimereux, France	10.15468/ktfmzh	d114f791-b86a-4f26-9356-17b0645f41b3	Danis, B., Josens, G., De Ridder, C., Dubois, Ph. [YEAR ACCESSED]. ULB Marine Biology field inventories. Accessed trough [URL]	3
Colección Histórica de Fauna Marina del Centro Oceanográfico de Málaga (IEO-CSIC): CFM-HISTÓRICA-IEOMA	10.15470/iduuvz	d91a460c-f125-4e57-886f-22e6c6abac11	Olivas González F J, Fernández-Peralta L, García Cancela R, Salmerón Jiménez F (2023). Colección Histórica de Fauna Marina del Centro Oceanográfico de Málaga (IEO-CSIC): CFM-HISTÓRICA-IEOMA. Version 2.0. Instituto Español de Oceanografía. Centro Oceanográfico de Málaga (CSIC). Occurrence dataset. https://doi.org/10.15470/iduuvz	3
HHUMTL22 research cruise from Tromsø to Longyearbyen on R/V Helmer Hanssen in August 2022	10.15468/z5dmjz	dc1bb3e9-e68e-45a1-b0b1-443392632a58	Altenburger A, Brenneis G, Holovachov O, Bouguerche C, Wernström J V (2022): HHUMTL22 research cruise from Tromsø to Longyearbyen on R/V Helmer Hanssen in August 2022. v1.5. UiT The Arctic University of Norway. Dataset/Samplingevent. https://ipt.gbif.no/resource?r=hhumtl22&v=1.5	3
2012 Centre for the Environment, Fisheries and Aquaculture Science (Cefas) East of Haig Fras Marine Conservation Zone (MCZ) Survey	10.17031/93ido6	dccfc89d-7b41-4c87-a325-aba2f74d2b25	28: Centre for Environment, Fisheries and Aquaculture Science, Lowestoft Laboratory; 2746: Joint Nature Conservation Committee - Peterborough Office (JNCC) (2021): 2012 Centre for the Environment, Fisheries and Aquaculture Science (Cefas) East of Haig Fras Marine Conservation Zone (MCZ) Survey. v2.0. Marine Biological Association. Dataset/Samplingevent. https://doi.org/10.17031/93ido6	3
Suffolk Biodiversity Information Service (SBIS) Dataset	10.15468/ab4vwo	e707e6da-e143-445d-b41d-529c4a777e8b		3
CardObs : Observations naturalistes issues de l'outil CardObs-Données naturalistes d'Anthony DORE	10.15468/7zcrte	e8e36c69-e3c1-4b15-b1f3-678cc5e096ad		3
Kiel Bay intercalibration data set	10.14284/298	ef5c63cc-ed75-47b2-a6fd-60969f4fad07	Rumohr, H., 1995: Kiel Bay intercalibration data set. Leibniz Institute of Marine Sciences, Marine Ecology Division, Germany	3
New asterinid seastars from the western Pacific Ocean (Echinodermata: Asteroidea)	10.15468/gkkj2s	f013d686-af5d-4b14-ae40-1a83498eefb2		3
Coastwatch Marine Species Records from Northern Ireland	10.15468/am9ap4	f3f169bb-3cd8-4a67-b347-f0776c53f3e5		3
Megafauna of Vestbrona Carbonate Field and surrounding benthos from seafloor mosaics	10.15468/5vrbbj	f451f05b-fb89-4309-af65-c52c05ab153b	Sinner M, Sen A, Hong W L, Michel L, Vadakkepuliyambatta S, Knies J (2023). Megafauna of Vestbrona Carbonate Field and surrounding benthos from seafloor mosaics. Version 1.0. The University Centre in Svalbard. Samplingevent dataset. https://ipt.gbif.no/resource?r=vestbrona_carbonate_field_megafauna_seafloor_mosaics&v=1.0	3
Biodiversidad de macroinvertebrados bénticos de la región marina Tijuana-Ensenada Baja California, México	10.15468/qb1kdr	f539f857-d9be-4342-a26d-fb6033fb9c1d	'Rodríguez-Villanueva L. V., S. C. Frontana-Uribe y E. Carpizo-Ituarte. 2009. Biodiversidad de macroinvertebrados bénticos de la región marina Tijuana-Ensenada Baja California, México. Instituto de Investigaciones Oceanológicas. Universidad Autónoma de Baja California. Bases de datos SNIB-CONABIO, proyecto DJ004. México, D. F.'	3
Palaeobiology collection, FAU Erlangen	10.15468/wcryvm	11a9393f-2fe9-4404-ad1d-3f2f6c1a6376		2
Projet de construction et d’exploitation de deux nouvelles unités de production d’électricité de type EPR2 et de leurs ouvrages de raccordement électrique sur le site de Penly.-PEN_SUBTIDAL_MEUBLE_ESPECES_BENTHIQUE_sept	10.15468/t4dgpa	1700b80b-9928-4fda-bb5f-109875edcc1c		2
Shallow-water fauna of Sagami Bay	10.15468/odry6i	1ec5afb1-f680-4a4e-8a21-ac0cbe7b8555	Discover Blue (2015). Shallow-water fauna of Sagami Bay investigated by Discover Blue (DISBL). Accessed at http://www.godac.jamstec.go.jp/bismal/j/DISBL_LWTO-KANAGAWA on YYYY-MM-DD.	2
St Andrews BioBlitz 2014	10.15468/erweal	241f9bd4-613e-4050-9fe0-2ff44b526c84		2
Queens University Belfast Marine Research Data	10.15468/379w5t	29c713af-3f97-4c0a-bb6d-c09c1cef5f72		2
IPOE_Benthos_Steffens	10.15468/mttec8	2a096847-3148-4a09-a47c-ee42f573ae75	Matthias Steffens. (2006) Distribution and structure of macrobenthic fauna in the eastern Laptev Sea in relation to environmental factors. Polar Biology, 29(10):837-848 https://doi.org/10.15468/mttec8 accessed via GBIF.org on 2021-12-08.	2
Deep-Sea asteroids (Echinodermata; Asteroidea) from the Galician Bank (North Atlantic Ocean)	10.15468/a6ac46	2ab013d8-d068-4bcc-98e9-a8d78af3c845		2
Diversidad de equinodermos en los cayos del norte, Reserva de Biósfera SeaFlower, 2011	10.15472/ygq6i9	2f51827d-8e69-4ecc-9318-d93bdba79986	Benavides Serrato M, Gavio B, Galeano E, Medina J, Abril-Horward (2018): Diversidad de equinodermos en los cayos del norte, Reserva de Biósfera SeaFlower, 2011. v1. Universidad Nacional de Colombia. Dataset/Occurrence. https://ipt.biodiversidad.co/sibm/resource?r=cayosnorte2011&amp;v=1.0 https://doi.org/10.15472/ygq6i9 accessed via GBIF.org on 2024-06-17. accessed via GBIF.org on 2024-06-17.	2
Biodiversity study in Rongelap, Marshall Islands, 2002	10.15468/eytdze	343daf9b-0351-4075-90a3-35db2181b9f3	Pinca S, Beger M, Peterson E, Richards Z, Reeves E (2024). Biodiversity study in Rongelap, Marshall Islands, 2002. Version 1.0. Southwestern Pacific Ocean Biogeographic Information System (OBIS) Node. Occurrence dataset. https://nzobisipt.niwa.co.nz/resource?r=rongelap_coralreef_biodiversity&v=1.0	2
New Mexico Museum of Natural History and Science (NMMNHS) Paleontology specimens (Arctos)	10.15468/8v8h5d	3774eeec-8a91-45d0-b3d5-a3903cfc220d	Volden N (2024). New Mexico Museum of Natural History and Science (NMMNHS) Paleontology specimens (Arctos). Version 1.52. New Mexico Museum of Natural History and Science. Occurrence dataset https://doi.org/10.15468/8v8h5d accessed via GBIF.org on 2024-10-05.	2
Projet de réfection de la digue du CCG de Martigues - Taxons du domaine marin - projet de réfection digue - EDF Martigues	10.15468/k5cud9	39a8188e-7dce-479d-813e-0bf248c45fb5		2
Colección de Paleoinvertebrados del Repositorio Científico y Didáctico “Dr. Eduardo Aldo Musacchio” de la Facultad de Ciencias Naturales y Ciencias de la Salud. Universidad Nacional de la Patagonia San Juan Bosco	10.15468/6mn67m	3f663b23-8555-4345-93e4-04bd6b7e4cc2	Tiedemann M C, De Sosa Tomas A (2023). Colección de Paleoinvertebrados del Repositorio Científico y Didáctico “Dr. Eduardo Aldo Musacchio” de la Facultad de Ciencias Naturales y Ciencias de la Salud. Universidad Nacional de la Patagonia San Juan Bosco. Version 1.5. Universidad Nacional de la Patagonia San Juan Bosco. Occurrence dataset. https://ipt.mincyt.gob.ar/resource?r=paleoin&v=1.5	2
1981 MBA European Continental Slope RV Sir Frederick Russell Cruise No. 18	10.17031/655c972474903	5134c266-77c6-4d56-878b-02abf13efd0d	45: Marine Biological Association of the UK (MBA) (2024): 1981 MBA European Continental Slope RV Sir Frederick Russell Cruise No. 18. v1.2. Marine Biological Association. Dataset/Samplingevent. 10.17031/655c972474903	2
2023_kbif_joint_survey_marine_specimen_information_smnh_42	10.15468/rdmyw6	5139ebc4-5fbe-4a77-b390-5248975086f4		2
Recent Invertebrates Specimens	10.15468/glxcep	5378e1cf-522d-4469-8776-b709579b4a3e		2
Merseyside BioBank Active Naturalists (unverified)	10.15468/smzyqf	547f2b71-ba25-4254-aaf1-4823600e7784		2
kerkyra	10.15468/jdyl94	5f04cc93-43ce-4ee2-8fe7-93a0bf5b8702	Zenetos A. & C. Bogdanos, 1992: Kerkyra dataset. Hellenic Centre for Marine Research, Greece https://doi.org/10.15468/jdyl94 accessed via GBIF.org on 2022-04-18. accessed via GBIF.org on 2022-04-18.	2
St Andrews BioBlitz 2016	10.15468/146yiz	5fe8fc90-ed14-46c3-8bac-9dbd2d4b92d7		2
Subtidal macrobenthos monitoring in function of a foreshore suppletion at the Belgian coast, period 2013-2016	10.14284/342	67891a7d-e2d4-4a82-969b-42116915d167	Aquatic environment and quality group; Flanders research institute for agriculture, fisheries and food (ILVO), Belgium; (2017): Subtidal macrobenthos monitoring in function of a foreshore suppletion at the Belgian coast, period 2013-2016 https://dx.doi.org/10.14284/342	2
2014_Parc National de Port Cros_1	10.15468/vrehy4	6bdc027d-e5da-4b47-ad13-6b901c5d942e		2
Biological records from the U.S Antarctic Service Expedition, 1939-41	10.15468/24av9a	6d1be689-76c7-4124-9f5e-e57d3f93613e	SWPRON (2019): Biological records from the U.S Antarctic Service Expedition, 1939-41. v1.1. Southwestern Pacific Ocean Biogeographic Information System (OBIS) Node. Dataset/Occurrence. https://nzobisipt.niwa.co.nz/resource?r=usase&amp;v=1.1	2
UWIZM Echinoderms	10.15468/pqevja	743988be-524a-4095-986c-824da5a8e5f4	Rutherford M G, Auguste R J (2018). UWIZM Echinoderms. Version 1.6. The University of the West Indies Zoology Museum (UWIZM). Occurrence dataset https://doi.org/10.15468/pqevja accessed via GBIF.org on 2018-11-28.	2
Southern Surveyor Voyage SS 02/95 prawn survey in the Gulf of Carpentaria, Australia (Feb-Mar 1995)	10.15468/9e4vqv	756c715f-a893-4836-9d72-d75bf39672f0	Salini J (2023): Southern Surveyor Voyage SS 02/95 prawn survey in the Gulf of Carpentaria, Australia (Feb-Mar 1995). v1.6. CSIRO National Collections and Marine Infrastructure (NCMI) Information and Data Centre (IDC). Dataset/Samplingevent. https://www.marine.csiro.au/ipt/resource?r=csiro_ss199502_catch&v=1.6	2
Megafauna abundance and biomass from trawl samples obtained during cruise DI237	10.1594/pangaea.722490	78c0a444-f762-11e1-a439-00145eb45e9a		2
Benthic macrofauna abundance of subcores of sediment core 12930-065	10.1594/pangaea.723103	7912ea9c-f762-11e1-a439-00145eb45e9a		2
Benthic macrofauna abundance of subcores of sediment core 12930-084	10.1594/pangaea.723104	791488d4-f762-11e1-a439-00145eb45e9a		2
Echinoderms in surface sediments off Sylt collected during HEINCKE cruise HE218	10.1594/pangaea.745684	7bec1a68-f762-11e1-a439-00145eb45e9a		2
Auburn University Museum of Natural History Mollusks	10.15468/fpdfbl	7eae038e-7a8e-492e-a4dc-43238cce7c52		2
New species, occurrence records and observations of predation by deep-sea Asteroidea (Echinodermata) from the North Atlantic by NOAA ship Okeanos Explorer	10.11646/zootaxa.4766.2.1	7fa4a4ce-5db2-4d06-adeb-db21b0574cef		2
Universidad del Valle de Guatemala - Colecciones Biológicas - Equinodermos	10.15468/6ugh35	8057ddea-3c4f-40cf-9910-86b25f43d8ed		2
Abundance of benthic infauna in surface sediments from the North Sea sampled during cruise DeHolland1986	10.1594/pangaea.757633	81cdf992-f762-11e1-a439-00145eb45e9a		2
Abundance and Biomass of infaunal species from grab samples from a benthic assessment for Fair Head tidal energy development site (Fair Head, Co. Antrim), 2014.	10.17031/vlnar9	85471c08-5a2c-49c0-a1a8-02d2bf18941e	Agri-Food and Biosciences Institute (AFBI) (2019): Abundance and Biomass of infaunal species from grab samples from a benthic assessment for Fair Head tidal energy development site (Fair Head, Co. Antrim), 2014.. v2.4. Marine Biological Association. Dataset/Samplingevent. https://doi.org/10.17031/vlnar9	2
Projet de construction et d’exploitation de deux nouvelles unités de production d’électricité de type EPR2 et de leurs ouvrages de raccordement électrique sur le site de Penly.-PEN_SUBTIDAL_MEUBLE_ESPECES_BENTHIQUES	10.15468/a7rr8b	856c6dae-f4e2-43c4-aed8-f71769222fd5		2
Equinodermos del atolón Albuquerque durante la Expedición Seaflower 2018 - Proyecto Colombia BIO	10.15472/mddypo	888f0578-bef9-41f6-a687-19137510a437	Universidad Nacional de Colombia, Instituto de Investigaciones Marinas y Costeras "José Benito Vives de Andreis", (2019). Equinodermos del atolón Albuquerque durante la Expedición Seaflower 2018 - Proyecto Colombia BIO. Versión 1.1. 146 registros, aportados por: Benavides M, Campos N, Dueñas AC, Borrero G, Martínez R. Conjunto de datos/Registros biológicos. https://doi.org/10.15472/mddypo accesse…	2
Artenvielfalt der Nordsee - Bremerhaven (Dorum-Neufeld)	10.15468/1nx8rw	89ee5cde-f762-11e1-a439-00145eb45e9a	GEO-Tag der Artenvielfalt. Artenvielfalt der Nordsee - Bremerhaven (Dorum-Neufeld). Occurrence Dataset https://doi.org/10.15468/1nx8rw accessed via GBIF.org on 2018-03-09.	2
NRW Regional Data: North Wales	10.15468/krljpu	90eae6b8-57d2-4d24-8eb3-1dbde00f1669		2
A revision of Ophidiaster davidsoni de Loriol and Pellat 1874 from the Tithonian of Boulogne (France) and its transfer from the Valvatacea to the new forcipulatacean genus Psammaster gen. nov.	10.15468/bqaaa4	91c42f6d-d135-430d-bdef-ef0a14929b97		2
DFO Quebec Region Characterization of the Batture-aux-Alouettes kelp bed in 2018-2019	10.26071/ogsl-e234a1a5-e21e	94054728-2522-48d0-a247-86fe1e600cfa	Belley R, Sean A-S, Provencher St-Pierre A (2021): Characterization of the Batture-aux-Alouettes kelp bed, Baie-Sainte-Catherine, Quebec. v1. Fisheries and Oceans Canada. Dataset/Samplingevent. https://doi.org/10.26071/OGSL-E234A1A5-E21E	2
Colección del Museo de Ciencias Naturales “José Lorca”	10.15468/wgueyu	97e0aad8-f746-4925-be9f-c9961ec8d3f2		2
UAM Earth Sciences Collection (Arctos)	10.15468/4n2ev3	9a201e2f-dada-4cb9-88c7-695e391aeb2f	University of Alaska Museum, Earth Sciences Collection	2
Benthic communities and environmental parameters in three Mediterranean ports (Sardinia, Crete, Tunisia)	10.15468/xrlqx4	9b11f305-fb7a-4a65-826e-7fb97af06e5f	Chatzinikolaou E., Arvanitidis C. (2017). Benthic communities and environmental parameters in three Mediterranean ports (Sardinia, Crete, Tunisia).	2
Componentes biológicos estudiados en el área de influencia del tramo D, poliducto SUFAZ. La primera fase del Plan de Monitoreo y Seguimiento en el marco del proyecto SUFAZ	10.15468/2nbqsc	a6086844-4a71-4915-aa58-790a12949e6d	Peralta Brichtova A C (2022): Componentes biológicos estudiados en el área de influencia del tramo D, poliducto SUFAZ. La primera fase del Plan de Monitoreo y Seguimiento en el marco del proyecto SUFAZ. v1.5. Caribbean OBIS Node. Dataset/Occurrence. https://ipt.iobis.org/caribbeanobis/resource?r=sufaz&v=1.5	2
CREOCEAN-210076-Analyse pressions sur habitats marins (sédiments et macrobenthos substrat meuble) dans sites Natura 2000	10.15468/gc7vz3	a92aea39-e7ba-4ce1-bcfd-e5bdbeced33f		2
Registros biológicos en áreas protegidas obtenidos de documentos impresos	10.15468/kys66h	ad9599c0-16f7-11df-b5b3-b8a03c50a862	Administración de Parques Nacionales, Argentina. Registros biológicos en áreas protegidas obtenidos de documentos impresos. Occurrence Dataset https://doi.org/10.15468/kys66h accessed via GBIF.org on 2018-03-06.	2
Succession of benthic hard-bottom communities abundance at station Errina2012_IS_solar3	10.1594/pangaea.806087	bb85653b-1e99-46bd-82ce-3e34c14678bb		2
Succession of benthic hard-bottom communities abundance at station Errina2012_AG	10.1594/pangaea.806083	bd38fae8-7f74-4940-bb7e-e69c7055658e		2
UCM Invertebrate Paleontology	10.15468/dvpav1	bec73359-a65f-4402-9692-f498ef0e71cb		2
2015 David Fenwick Challaborough Devon Ad-hoc sightings and kelp holdfast washing records	10.17031/6582ce51d1b39	c63555e1-0698-4d5e-823e-a3aeb62f80ef	David Fenwick (2024): 2015 David Fenwick Challaborough Devon Ad-hoc sightings and kelp holdfast washing records. v1.1. Marine Biological Association. Dataset/Samplingevent. 10.17031/6582ce51d1b39	2
2012-2014 Orkney Islands Council Marine Non-Native Species Monitoring Programme	10.17031/nsobqc	c7a17d4f-5076-4123-86c2-b74c67822117	Orkney Islands Council, Department of Harbours (OIC) (2023): 2012-2014 Orkney Islands Council Marine Non-Native Species Monitoring Programme. v2.2. Marine Biological Association. Dataset/Samplingevent. https://doi.org/10.17031/nsobqc	2
2017-2018 North Devon Coast Area of Outstanding Natural Beauty (AONB) North Devon Species Census	10.17031/y7r3y3	d6dc810e-93bc-4e1d-8e93-deb9f422a294	North Devon Coast Area of Outstanding Natural Beauty (AONB) (2021): 2017-2018 North Devon Coast Area of Outstanding Natural Beauty (AONB) North Devon Species Census. v2.0. Marine Biological Association. Dataset/Samplingevent. https://doi.org/10.17031/y7r3y3	2
The Ecology and Biogeography of Heard Island Marine Benthos 1987/88	10.26179/5b62a18cb394e	dc9b4f81-f75e-44e8-bb19-845e665ccb81	Edgar, G. (2000, updated 2018) The Ecology and Biogeography of Heard Island Marine Benthos	2
Lajitietokeskus/FinBIF - Notebook, general observations	10.15468/4g56tp	df12ca07-f133-4550-ab3b-fde13f0e76ba		2
SILENE-FAUNE-PACA - Parc_National_de_Port_Cros_2017_12_18	10.15468/oatraz	e110bdcf-81f6-4d3b-b7e8-fe12ed94e3e3		2
Trawl and grab infaunal samples from the Great Australian Bight - Southern Surveyor voyage SS2010_T02 (2010)	10.15468/sdh54b	e26e4b7e-bde5-4aaa-aab0-9cba6a847309	Currie, D; Sorokin, Shirley J (2011): A preliminary assessment of the deepwater benthic communities of the Great Australian Bight Marine Park. Report to the South Australian Department of Environment and Natural Resources and the Commonwealth Department of Sustainability, Environment, Water, Populations and Communities, SARDI Aquatic Sciences Publication, Adelaide, F2011/000526-1 Access at https:…	2
Site de démantèlement de moyens de transport hors d'usage (navires, bateaux de plaisance, wagons, aéronefs) avec un pôle d'Eco-tri - Inventaire faune-flore marine	10.15468/bgfnc5	e3287bc4-9f56-47d4-8824-b13795d4e672		2
Ecological study of intertidal clay-and peatbanks at Raversijde (Belgium) in 1970	10.14284/138	e55a4257-819d-48e2-a0af-83c3448bc0ee	Jocqué R.; Van Damme D.; Laboratorium voor Oecologie der Dieren, Zoögeografie en Natuurbehoud; Laboratorium voor Paleontologie. RUG: Belgium; (2016): Ecological study of intertidal clay-and peatbanks at Raversijde (Belgium) in 1970. (http://www.vliz.be/en/imis?module=dataset&dasid=5113) https://dx.doi.org/10.14284/138	2
Martin Butterfield Mallacoota Observations	10.15468/vv31t9	eb477342-875e-450a-b377-cf405f315f16	Atlas of Living Australia (2020). Martin Butterfield Mallacoota Observations. Occurrence dataset https://doi.org/10.15468/vv31t9 accessed via GBIF.org on 2024-07-02.	2
St Andrews BioBlitz 2015	10.15468/xtrbvy	ef7e0d45-c59f-4f48-afa3-53d9f545de56		2
Invertebrate specimens of Tochigi Prefectural Museum	10.15468/tdt5eq	f0f52ff5-64d7-442f-8d12-da62a889667c		2
CardObs : Observations naturalistes issues de l'outil CardObs-Données naturalistes de Monsieur DAMOISEAU Sébastien	10.15468/kqswg4	02743f84-b52a-433f-8482-f54bc86014b7		1
NBIS Records to December 2016	10.15468/jca5lo	02d1e772-54ee-4767-b4b8-c35f0c7270ba		1
Natuurmuseum Brabant, Tilburg - Paleontology	10.15468/a2argc	0354f54c-12a1-457c-a5dd-53386a0758fd		1
NSW BioNet Atlas	10.15468/14jd9g	0645ccdb-e001-4ab0-9729-51f1755e007e	NSW Department of planning, industry and environment (2023). NSW BioNet Atlas. Occurrence dataset https://doi.org/10.15468/14jd9g accessed via GBIF.org on 2024-07-02.	1
CREOCEAN-09342-Suivi 2010-2014 qualité sédiments et macrobenthos subtrat meuble station d'épuration MAERA	10.15468/cte4cn	0b845692-3549-4ac2-ba63-30a4f2822fda		1
WhiteSeaPlankton	10.15468/65rhxp	0e1d85a0-b480-40c6-a4a1-65193806b424		1
2015 Orkney Islands Council Harbour Authority (OICHA) Marine Non-Native Species Monitoring Programme	10.17031/jnfcip	10663079-059b-4852-aa61-a98ea6f6b290	Orkney Islands Council, Department of Harbours (OIC) (2022): 2015 Orkney Islands Council Harbour Authority (OICHA) Marine Non-Native Species Monitoring Programme. v2.2. Marine Biological Association. Dataset/Samplingevent. https://doi.org/10.17031/jnfcip	1
LECOB-Clapage_Port-La-Nouvelle-Etude sédiments et macrobenthos substrat meuble choix site large Port-la-Nouvelle pour opération clapage	10.15468/nrddp9	16a1929d-01ca-4e88-9dc1-43f8cb47161a		1
2018 North Devon Coast Areas of Outstanding Natural Beauty Northam Burrows BioBlitz	10.1703/64e477faae36d	1733c941-a75a-46dd-b08f-84cea716a14a	4685: North Devon Area of Outstanding Natural Beauty (AONB) (2024): 2018 North Devon Coast Areas of Outstanding Natural Beauty Northam Burrows BioBlitz. v1.1. Marine Biological Association. Dataset/Samplingevent. 10.1703/64e477faae36d	1
Literature review of the Scheldt estuary with emphasis on the biotic components	10.14284/122	190ebf60-604c-48c3-a905-c26956572429	Moerland G.; Hummel H.; Bakker C.; Delta Instituut voor Hydrobiologisch Onderzoek (DIHO): The Netherlands; (2016): Literature review of the Scheldt estuary with emphasis on the biotic components. (http://www.vliz.be/en/imis?module=dataset&dasid=5181) https://dx.doi.org/10.14284/122	1
2020_CEN PACA_1	10.15468/um3efu	2dd3b5c1-2a7f-4324-83d3-d05cff85676b		1
Abundances of benthic infauna from grab sediment samples as part of the INIS Hyrdo project, Co. Down (Northern Ireland), 2011.	10.17031/ktr5zl	2e8c6e83-261b-4448-880b-704c1a289969	Agri-Food and Biosciences Institute (AFBI) (2019): Abundances of benthic infauna from grab sediment samples as part of the INIS Hyrdo project, Co. Down (Northern Ireland), 2011.. v2.0. Marine Biological Association. Dataset/Samplingevent. https://doi.org/10.17031/ktr5zl	1
Taxonomy and vertical export rates of protist cells, planktonic protist carbon (PPC) and zooplankton abundance and biomass from long-term sediment traps in the shelves north and east of Svalbard, as part of the Nansen Legacy project and the Arctic PRIZE project	10.11582/2022.00045	313fd6b1-2c8b-4419-a5dd-dc3176d62abc		1
Macro- and megafauna from the North Aegean Sea from 1997-1998	10.15468/8jbgwk	3256a52e-1892-4425-b4dc-5ebb474692e8	Antoniadou C. (1998). Macro- and megafauna from the North Aegean Sea from 1997-1998. Aristotle University of Thessaloniki, Department of Biology, Laboratory of Zoology, Greece.	1
Ecological study of the plankton in the port of Ostend in 1965	10.14284/194	33b837c9-dd05-48e3-b4ad-3273eb292125	De Pauw C.; De Coninck L.A.P.; Faculteit Wetenschappen. RUG: Belgium; (2016): Ecological study of the plankton in the port of Ostend in 1965. (http://www.vliz.be/en/imis?module=dataset&dasid=4531) https://dx.doi.org/10.14284/194	1
Projet de construction et d’exploitation de deux nouvelles unités de production d’électricité de type EPR2 et de leurs ouvrages de raccordement électrique sur le site de Penly.-PEN_HALIEUTIQUE_FILET_TREMAIL	10.15468/u4wzau	3aeabf21-e361-4414-afc5-ab59d0bc4306		1
LECOB-Natura_2000_old-Natura 2000 (old)	10.15468/32pj2m	3bfef101-edf8-424d-a01c-b2970b4a0a16		1
Caracterización de la epifauna y macrobentos (0-800 m) de Isla Cayo Serranilla y Áreas aledañas: Equinodermos primera fase 2017 - Proyecto Colombia Bio	10.15472/lbjyx0	43460666-2eb6-4b2f-9819-0259534a32c3	Benavides Serrato M, Borrero Pérez GH, Merchán Cepeda A, Campos Campos NH (2018): Caracterización de la epifauna y macrobentos (0-800 m) de Isla Cayo Serranilla y Áreas aledañas: Equinodermos primera fase 2017. v1. Universidad Nacional de Colombia. Dataset/Occurrence. https://ipt.biodiversidad.co/sibm/resource?r=serranilla2017&amp;v=1.0 https://doi.org/10.15472/lbjyx0 accessed via GBIF.org on 202…	1
Kyklades-data of the Central Aegean Sea	10.15468/nqpqe5	43524467-3aab-4074-8b2d-5c600f79c85e	Zenetos A (2015): Kyklades-data of the Central Aegean Sea. https://doi.org/10.15468/nqpqe5 accessed via GBIF.org on 2022-04-18. accessed via GBIF.org on 2022-04-18.	1
Museon Pisces collection	10.15468/sjhb5u	45a43bcf-e3bd-44a0-9c66-72d9c8e4f111	Kockelkorn H, Creuwels J (2021). Museon Pisces collection. Version 1.10. Museon. Occurrence dataset https://doi.org/10.15468/sjhb5u accessed via GBIF.org on 2022-03-15.	1
Monitoring of the intertidal biodiversity of rocky beaches with schools in Portugal 2005-2010	10.14284/38	484ba7d4-531e-4dc4-bc52-99a8c363fdcd	Sousa Pinto, I.; Viera, R.; 2012. Monitoring of the intertidal biodiversity of rocky beaches with schools in Portugal 2005-2010. CIIMAR - Interdisciplinary Centre for Marine and Environmental Research, Porto. https://dx.doi.org/10.14284/38	1
Marine Education Society of Australasia	10.15468/w4fe9d	492d70bb-fe52-4575-9b35-ce4282f41d7d	Atlas of Living Australia (2019). Marine Education Society of Australasia. Occurrence dataset https://doi.org/10.15468/w4fe9d accessed via GBIF.org on 2024-07-02.	1
Vatova A., 1935. The fishery grounds near Alexandria, II. A bottom sample taken at Alexandria, Notes and Memoirs No 9. Fisheries Research Directorate, Egypt	10.15468/dw1dfv	4a65dba1-ff0d-4e72-aa3c-e76e48856930	Tsikopoulou Irini (2016). Digitization of The fishery grounds near Alexandria. II A bottom sample taken at Alexandria. Notes and Memoirs No 9. Fisheries Research Directorate, Egypt https://doi.org/10.15468/dw1dfv accessed via GBIF.org on 2022-04-18. accessed via GBIF.org on 2022-04-18.	1
National Herbarium of Victoria (MEL) AVH data	10.15468/rhzrxw	4ce8e3f9-2546-4af1-b28d-e2eadf05dfd4	Australia's Virtual Herbarium (2023). National Herbarium of Victoria (MEL) AVH data. Occurrence dataset https://doi.org/10.15468/rhzrxw accessed via GBIF.org on 2024-07-02.	1
2004 Royal Haskoning Ltd Fal Estuary maerl and associated infauna core and grab survey	10.17031/64b907e898f6e	4d505cd0-301f-4f58-9f10-8835d6e69f1d	1846: Royal Haskoning (2024): 2004 Royal Haskoning Ltd Fal Estuary maerl and associated infauna core and grab survey. v1.1. Marine Biological Association. Dataset/Samplingevent. 10.17031/64b907e898f6e	1
Abundance and Biomass of benthic infauna from grab samples taken as part of an ecosystem assessment of Belfast Lough in 2012	10.17031/5ydwq8	4da1e6e4-ff17-4dc0-8155-2d64dfcabb58	Agri-Food and Biosciences Institute (AFBI) (2019): Abundance and Biomass of benthic infauna from grab samples taken as part of an ecosystem assessment of Belfast Lough in 2012.. v2. Marine Biological Association. Dataset/Samplingevent. https://doi.org/10.17031/5ydwq8	1
Ohio Wesleyan University Paleontology Specimens (Arctos)	10.15468/gt4maj	4e61cc4a-6bfd-4816-b2b8-b066e21b6235	Pletcher J, Tabak L (2024). Ohio Wesleyan University Paleontology Specimens (Arctos). Version 1.39. Ohio Wesleyan University Museum of Natural History. Occurrence dataset https://doi.org/10.15468/gt4maj accessed via GBIF.org on 2024-10-15.	1
Equinodermos de las unidades ecológicas someras Expedición Seaflower Serranilla2017 - Proyecto Colombia BIO	10.15472/kfevgp	560539d5-7f71-4fd8-998b-ba5b16a55568	Borrero-Pérez GH (2018): Equinodermos_unidades_ecologicas_someras_Serranilla2017-Seflower-Proyecto_Colombia_BIO. v1. Instituto de Investigaciones Marinas y Costeras – INVEMAR. Dataset/Occurrence. http://ipt.biodiversidad.co/sibm/manage/metadata-citations.do?r=equinodermos_unidades_ecologicas_someras_serranilla2017-seaflower-proyecto_colombia_bio https://doi.org/10.15472/kfevgp accessed via GBIF.o…	1
University of Victoria - Zooarchaeology Lab Collection	10.5886/jej09d	5b11525e-c116-48a0-956f-4147ecd97237	McKenzie Kathryn; McKechnie, Iain (2024). University of Victoria - Zooarchaeology Lab Collection. Version 1.12. University of Victoria. Occurrence dataset. https://doi.org/10.5886/jej09d	1
CSIRO, Cruise SS200507, Benthic Biodiversity, Western Australia, 2005	10.15468/svgogl	5c9c727b-a04e-430c-9264-01050bee76ea	Althaus F (2023): CSIRO, Cruise SS200507, Benthic Biodiversity, Western Australia, 2005. v1.9. CSIRO National Collections and Marine Infrastructure (NCMI) Information and Data Centre (IDC). Dataset/Occurrence. https://www.marine.csiro.au/ipt/resource?r=csiro_ss200507&v=1.9	1
CAS Geology (GEO)	10.15468/p5gh1a	5e848873-567f-42dd-8a29-88056b9b33a4	Roopnarine P, Garcia C (2020): CAS Geology (GEO). v1.12. California Academy of Sciences. Dataset/Occurrence. http://ipt.calacademy.org:8080/ipt/resource?r=geo&v=1.12	1
Projet d'énergie renouvelable-[SUIVI] 2018-2022 benthos_halieute	10.15468/cqs4rz	5f032d4b-392f-4dae-9b70-007b183ef9c8		1
Censo de biodiversidad marina Edo. Miranda	10.15468/xgpokb	60c45f15-135d-42fb-8b8e-dd11c6375ad8		1
Macrozoobenthos-North Adriatic-Gulf of Trieste, C1-LTER time-series 2014-2018	10.13120/mlot0j	61a99401-e3b8-4664-ab76-782156f80dcc	Auriemma R, Nasi F, D'Alessandro M, Ferrante L (2024): Macrozoobenthos-North Adriatic-Gulf of Trieste, C1-LTER time-series 2014-2018. v2.12. National Institute of Oceanography and Applied Geophysics. Dataset/Samplingevent. https://doi.org/10.13120/mlot0j	1
Tauchen und Meer 02	10.15468/utfmvr	62b54d08-f762-11e1-a439-00145eb45e9a	GEO-Tag der Artenvielfalt. Tauchen und Meer 02. Occurrence Dataset https://doi.org/10.15468/utfmvr accessed via GBIF.org on 2018-03-09.	1
Estonian University of Life Sciences Institute of Agricultural and Environmental Sciences Vascular Plant Herbarium	10.15468/m3x9uu	6b5e4c2d-127f-492e-bf1c-2026d515e0de		1
Données d'occurrences issues des Formulaires standards de données des sites Natura 2000 - Données d'occurrence Espèces issues de la base Natura 2000 : espèces d'intérêt communautaire et autres espèces remarquables renseignées dans les FSD	10.15468/g2ptuw	6cbf7d4d-13cb-4604-8668-db68fe753349		1
CREOCEAN-104461-Etude sédiments et macrobenthos substrat meuble étude d'impact travaux protection & aménagement littoral Golfe Aigues-Mortes	10.15468/9qd66d	6f7da282-865b-4917-9679-e9ad8a644cf0		1
Observado-observado	10.15468/99fjjy	77227edf-8218-4a96-bdb4-45d613f357f3		1
MBON POLE TO POLE: ROCKY SHORE BIODIVERSITY OF MONTEMAR	10.15468/8maxmc	7a86aa20-8049-418d-b008-d586246f322f	Soto E (2019): MBON POLE TO POLE: ROCKY SHORE BIODIVERSITY OF MONTEMAR. v1.4. Caribbean OBIS Node. Dataset/Samplingevent. http://ipt.iobis.org/mbon/resource?r=mbonmontemar19&v=1.4	1
Antarctic Marine Species Sequence Data	10.15468/q2xdwg	7b61ebd6-f762-11e1-a439-00145eb45e9a		1
1984 Farnham and Bishop St Mawes Fal Estuary Cornwall Maerl dive transect survey	10.15468/p74ft8	7b972294-80a6-40a0-9378-47e19380b797		1
(Table 2) Biomass of benthos and different animal groups in the Scotia Sea	10.1594/pangaea.742757	7c038aae-f762-11e1-a439-00145eb45e9a		1
LECOB-BIOMAR-Etude sédiments et macrobenthos substrat meuble programme BIOMAR	10.15468/4ksz5p	7c8414e5-2102-4a91-8120-fc51f02be6e8		1
Historical assessments of Coastal Demersal Fish Stock for Trinidad and Tobago	10.15468/j7hua7	7e511b48-b11f-40cf-8671-8b81d0dbfa39	Institute of Marine Affairs (2023). Historical assessments of Coastal Demersal Fish Stock for Trinidad and Tobago. Version 1.0. Institute of Marine Affairs. Samplingevent dataset. https://cloud.gbif.org/lac/resource?r=ima_fish&v=1.0	1
Abundance of macrobenthos organisms in the northern Wadden Sea in 2007	10.1594/pangaea.755036	7f1e1e7a-f762-11e1-a439-00145eb45e9a		1
Abundance of macrobenthos organisms in the northern Wadden Sea in 2009	10.1594/pangaea.755038	7f20ae7e-f762-11e1-a439-00145eb45e9a		1
Abundance of macrobenthos organisms in the northern Wadden Sea in 2010	10.1594/pangaea.755039	7f2209d6-f762-11e1-a439-00145eb45e9a		1
Propuesta para rescatar y conservar la paleobiota de la Cantera Tlayúa, en Tepexí de Rodríguez, Puebla: Fase II	10.15468/kqkcii	80b2b8cc-f762-11e1-a439-00145eb45e9a	'Applegate S. P. y M. del C. Perrilliat-Montoya. 1999. Propuesta para rescatar y conservar la paleobiota de la Cantera Tlayúa, en Tepexí de Rodríguez, Puebla: Fase II. Instituto de Geología. Universidad Nacional Autónoma de México. Bases de datos SNIB-CONABIO, proyectos J086 y E011. México, D. F.'	1
Long-term Ecological Monitoring Research Brazilian Oceanic Islands (benthic community)	10.25607/yrfths	814b693c-e065-4da3-831f-33813d385066	Cordeiro C A M M, Silveira T, Zamoner J B, Picolotto V, Medeiros C, Vergara D, Birolli M, Monteiro-Leonel A (2022): Long-term Ecological Monitoring Research Brazilian Oceanic Islands (benthic community). v1.0. Tropical and Subtropical Western South Atlantic OBIS. Dataset/Samplingevent. http://doi.org/10.25607/yrfths	1
Collection Anatomie Histologie - SMF	10.15468/89tigm	829bd402-f762-11e1-a439-00145eb45e9a		1
The pre-winter 2007 vertical distribution of zooplankton in the Cape Bathurst and North Water polynyas, and Lancaster Sound, Canadian Arctic	10.15468/jd6pef	82cf41bc-5aa5-4c9c-b86f-845bf591d002	Conservation of Arctic Flora and Fauna: The pre-winter 2007 vertical distribution of zooplankton in the Cape Bathurst and North Water polynyas, and Lancaster Sound, Canadian Arctic https://doi.org/10.15468/jd6pef accessed via GBIF.org on 2021-12-08.	1
MICROBIS database	10.15468/wi6v9k	840ebec6-f762-11e1-a439-00145eb45e9a	ICoMM MICROBIS	1
Nivå Bay species list, Zealand, Denmark	10.15468/97nj93	84ca3ea8-f762-11e1-a439-00145eb45e9a	Calabuig I (2016). Nivå Bay species list, Zealand, Denmark. Department of Biology, University of Copenhagen. Occurrence dataset https://doi.org/10.15468/97nj93 accessed via GBIF.org on 2020-02-20.	1
Herbarium Hamburgense	10.15468/31iaih	85c8e444-f762-11e1-a439-00145eb45e9a	Herbarium Hamburgense. Herbarium Hamburgense. Occurrence dataset https://doi.org/10.15468/31iaih accessed via GBIF.org on 2024-10-14.	1
Evaluation of the effect of disposal of dredging material on macrobenthos communities in the Maas plain (1988)	10.14284/196	88261147-1a23-4a4d-be95-4eb5173c9b20	Craeymeersch J.A.; Engelberts A.; Buijs J.; (2016): Evaluation of the effect of disposal of dredging material on macrobenthos communities in the Maas plain (1988). (http://www.vliz.be/en/imis?module=dataset&dasid=4588) https://dx.doi.org/10.14284/196	1
Dossier de renouvellement de l’autorisation de la station d’épuration du Sémaphore de Saint-Cast-le-Guildo - Faune-flore substrats durs intertidaux STEP St-Cast (22)	10.15468/gb6afp	8949fe36-352f-46c1-a16f-b74d46c4a8cb		1
Registro de macrofauna bentónicas submareales de fondos blandos, variables físicas y químicos en la zona sur – Registro 3	10.15468/k5qkxn	89a92395-88a2-4904-962f-20184a06b383	Marín S, Farias D, Nuñez R (2022). Registro de macrofauna bentónicas submareales de fondos blandos, variables físicas y químicos en la zona sur – Registro 3. Version 1.2. Universidad Austral de Chile. Sampling event dataset https://doi.org/10.15468/k5qkxn accessed via GBIF.org on 2023-11-03.	1
Zukünftiges NSG Höftland/Bockholmwik	10.15468/licmym	89a9fe7c-f762-11e1-a439-00145eb45e9a	GEO-Tag der Artenvielfalt. Zukünftiges NSG Höftland/Bockholmwik. Occurrence Dataset https://doi.org/10.15468/licmym accessed via GBIF.org on 2018-03-09.	1
Arafura Sea Biological Survey Report on RV Southern Surveyor Expedition 05/2005, 28 April - 28 May 2005	10.15468/zjcg86	8a2b92cf-04fc-4548-ae24-4840c4eb5ea4	Wilson G (2023): Arafura Sea Biological Survey Report on RV Southern Surveyor Expedition 05/2005, 28 April - 28 May 2005. v1.0. CSIRO National Collections and Marine Infrastructure (NCMI) Information and Data Centre (IDC). Dataset/Occurrence. https://www.marine.csiro.au/ipt/resource?r=csiro_ss200505&v=1.0	1
Artenvielfalt der Nordsee - Sylt	10.15468/nvhjkx	8a985fea-f762-11e1-a439-00145eb45e9a	GEO-Tag der Artenvielfalt. Artenvielfalt der Nordsee - Sylt. Occurrence Dataset https://doi.org/10.15468/nvhjkx accessed via GBIF.org on 2018-03-09.	1
Signalements d'espèces exotiques envahissantes collectés par le Groupe espèces invasives de La Réunion (GEIR) sur la plateforme "web-GEIR" - Signalements d’espèces exotiques envahissantes (DEAL/GEIR, export mai 2021)	10.15468/ytdd65	8fbae0f5-56c9-4f77-a8bc-899a2e783cfe		1
eDNA from Gulf of Mexico Ecosystems and Carbon Cruise 2021 (GOMECC-4)	10.15468/sm6fpz	9012def0-bd87-48a0-ac9e-e0e78dd37689	Silliman K, Anderson S, Thompson L (2024). eDNA from Gulf of Mexico Ecosystems and Carbon Cruise 2021 (GOMECC-4). Version 1.7. United States Geological Survey. Occurrence dataset. https://ipt-obis.gbif.us/resource?r=noaa-aoml-gomecc4&v=1.7	1
First record of Luidia atlantidea Madsen, 1950 (Echinodermata: Asteroidea Paxillosida: Luidiidae) in the Sidi-Medjdoub area-Mostaganem (West Algerian coast, Mediterranean Sea)	10.15468/9xx6pz	93c38e0c-375a-47b4-a744-1ab8091e7418		1
CREOCEAN-06050-Etude initiale sédiments et macrobenthos substrat meuble projet éolien offshore face Gruissan & Port-la-Nouvelle	10.15468/xmdq7n	95ae81db-e868-41f7-8c13-10622446cbd5		1
Estonian Museum of Natural History fossil collections	10.15468/s2nx1n	95da13d0-f762-11e1-a439-00145eb45e9a	Geocollections of Estonia. ELM paleontology. Occurrence dataset https://doi.org/10.15468/s2nx1n accessed via GBIF.org on 2020-01-28.	1
Type Localities for organisms and fossils first described from Antarctica	10.26179/5d5f84f97b459	96a14e46-f762-11e1-a439-00145eb45e9a	Gibson, J.A. (2001) Type Localities for organisms and fossils first described from Antarctica, Ver. 1, Australian Antarctic Data Centre	1
Benthic macrofauna abundance and biomass in surface sediment during cruise PLG93	10.1594/pangaea.207850	979a5dce-f762-11e1-a439-00145eb45e9a		1
Abundance of epibenthic echinoderms at seafloor photography station POS196_1008	10.1594/pangaea.227750	97a2b65e-f762-11e1-a439-00145eb45e9a		1
Dr Mary Gillham Archive Project	10.15468/ajv47f	97eccb39-8a7b-4711-82ef-5f61afc1cf0c		1
RBINS Mollusc collection	10.15468/w6ubjx	98db0c34-403c-448d-9ac7-e8546abd6e63		1
CardObs : Observations naturalistes issues de l'outil CardObs-Données naturalistes de AMBEC Nils	10.15468/rzyvay	99ce61d0-c702-4b40-8eb5-0b202a056b01		1
KwaZulu-Natal Museum-Crustacea-collection	10.15468/sbg2kg	9a2a6904-c301-4301-a452-7be97c2bf841	Zamisa S (2023): KwaZulu-Natal Museum-Crustacea-collection. v1.0. KwaZulu-Natal Museum. Dataset/Occurrence. http://ipt.kznm.saiab.ac.za/resource?r=kwazulu-natal-museum-crustacea-collection&v=1.0	1
Marine zooplankton community structure through environmental DNA metabarcoding in the Florida Keys, collected by the South Florida Program (NOAA/AOML) and the Marine Biodiversity Observation Network (MBON)	10.15468/mrxge2	9d6c78cc-74c6-4a12-b65b-0c9254ddb0b6	Djurhuus A, Peralta A C, Pitz K, Sawaya N A, Rojas-Marquez J, Michaud B, Montes E, Muller-Karger F, Breitbart M (2023). Marine zooplankton community structure through environmental DNA metabarcoding in the Florida Keys, collected by the South Florida Program (NOAA/AOML) and the Marine Biodiversity Observation Network (MBON). Version 1.3. United States Geological Survey. Occurrence dataset. https:…	1
CardObs : Observations naturalistes issues de l'outil CardObs-Données naturalistes de Pierre NOEL (M2MNHN)	10.15468/lld6x4	9e2f8841-097e-4eba-b015-dddaf1708c7e		1
Aquatic biodiversity records at The University of the South Pacific	10.15468/w8jpdj	a0bb9d01-8f0e-4d62-aea8-cb190eeccb98		1
Données du Parc national de la Guadeloupe - Données de type contact en Guadeloupe (PNG-obsocc - Observations occasionnelles)	10.15468/7cbzxh	a244eea4-a8e0-4b54-9da5-3e9757ef5ab7		1
CREOCEAN-08105-Etude sédiments et macrobenthos substrat meuble étude d'impact rechargement plages protection du littoral Aigues-Mortes	10.15468/cv983b	a6715be9-7eae-4feb-80f1-b3817c468992		1
WAMSI Node 3.2.2b - Diversity, abundance and distribution of intertidal invertebrate species in the Ningaloo Marine Park - Quadrats, Australia (2010)	10.15468/2j92sb	a9475f86-448b-438a-9b4f-196e2f9ba24b	Black B (2023): WAMSI Node 3.2.2b - Diversity, abundance and distribution of intertidal invertebrate species in the Ningaloo Marine Park - Quadrats, Australia (2010). v1.3. CSIRO National Collections and Marine Infrastructure (NCMI) Information and Data Centre (IDC). Dataset/Occurrence. https://www.marine.csiro.au/ipt/resource?r=wamsi_322b_quadrats&v=1.3	1
Projet d'installation de câble de communication sous-marin entre Terre-de-Haut et Terre-de-Bas (Saintes, Guadeloupe) - Cartographie des biocénoses marines (Les Saintes)	10.15468/mvwwjb	a94bd736-8def-4cf2-ad1b-05f22d0de132		1
Colección Invertebrados-Museo de Historia Natural Unillanos	10.15472/ll0ty3	aa0b8884-2d52-4c2f-a88c-2e865dab7259	Vásquez Ramos J M, Velásquez S P, Cortés Hernández M Á (2023): Colección Invertebrados-Museo de Historia Natural Unillanos. v1.5. Universidad de los Llanos. Dataset/Occurrence. https://doi.org/10.15472/ll0ty3	1
CREOCEAN-12063-Etude sédiments et macrobenthos substrat meuble extension en mer du port de Port-la-Nouvelle	10.15468/egdjuu	aa5cb6c2-2c62-4659-b4ad-8708a342d792		1
Mollusca specimens of Manazuru Shell Museum	10.15468/1o7q8t	ad66f5d0-f485-4d27-905e-3328a0f951fe		1
CardObs : Observations naturalistes issues de l'outil CardObs-Données naturalistes de Sarah FIGUET	10.15468/hv5ny0	af143cf9-f87a-44ab-ba88-0454e3629232		1
Distribution of marine forests based on citizen science	10.15468/vgpnxz	b0722e5f-119a-4f47-935f-b54f34d13f9b		1
Study of epibenthos and demersal fish in and around the aniline discharge area of the Belgian Continental Shelf (1982-1984)	10.14284/193	b0a42677-76a5-445a-aa5e-d1956f4ab142	Maertens D.; Rijksstation voor Zeevisserij; Centrum voor Landbouwkundig Onderzoek (CLO): Belgium; (2016): Study of epibenthos and demersal fish in and around the aniline discharge area of the Belgian Continental Shelf (1982-1984). (http://www.vliz.be/en/imis?module=dataset&dasid=5431) https://dx.doi.org/10.14284/193	1
Royal Netherlands Institute for Sea Research (NIOZ) - Kom Fyke Mokbaai	10.15468/ztbuho	b3a30c93-04fb-4a2e-9016-0ac99005b48c		1
Infaunal abundance and biomass data from surveys of the East Antrim Maerl bed in 2004	10.17031/qp1mem	b3a38466-ac58-459e-bdeb-8c09ce1a44ed	Agri-Food and Biosciences Institute (AFBI) (2019): Infaunal abundance and biomass data from surveys of the East Antrim Maerl bed in 2004. v2.1. Marine Biological Association. Dataset/Samplingevent. https://doi.org/10.17031/qp1mem	1
Polish Arctic Marine Programme	10.14284/183	b5e4bc1b-ec14-4ff1-8eef-9c15ab6a7b75	Weslawski J.-M., E. Malec, R. Jaskuła, M. Włodarska-Kowalczuk, M. Kędra, 2002: Polish Arctic Marine Programme. Macrobenthic data from Hornsund from 2002. Polish Academy of Sciences, Institute of Oceanology, Poland https://dx.doi.org/10.14284/183	1
Teylers Museum - Type specimens Fossil Collection	10.15468/x9ehbh	b6d1a658-d56f-4d23-92fa-a9647209aacd	van der Linden T, de Zeeuw T, Creuwels J, Gassó Miracle E (2023). Teylers Museum - Type specimens Fossil Collection. Version 1.6. Teylers Museum. Occurrence dataset. https://ipt.nlbif.nl/resource?r=teylersmuseum_type-collection&v=1.6	1
LERN Records	10.15468/esxc9a	b7cd5ad0-f65a-4de1-a1bb-318cf5ae12f8		1
CardObs : Observations naturalistes issues de l'outil CardObs-Données naturalistes de Stéphane VASSEL	10.15468/24i3ez	b7f60df5-b773-4284-8991-06a20a570632		1
Hatikka.fi observations	10.15468/te1t6l	b84a3711-b4ca-4e4f-adac-80dfaea98d1c		1
SCAR Biogeographic Atlas of the Southern Ocean - Porifera - Data	10.15468/iftudq	bb54104f-3883-443b-b4fa-c43c6194d8d6		1
Fortalecimiento de la efectividad del manejo y la resiliencia de las áreas naturales protegidas para proteger la biodiversidad amenazada por el cambio climático	10.15468/dnhq27	c096e622-71b0-419b-b93e-07e29aa36fa7	'CONABIO. 2019. Fortalecimiento de la efectividad del manejo y la resiliencia de las áreas naturales protegidas para proteger la biodiversidad amenazada por el cambio climático. Comisión Nacional para el Conocimiento y Uso de la Biodiversidad (CONABIO). Bases de datos SNIB-CONABIO, proyecto Z060. Ciudad de México'	1
TWIC Biodiversity Field Trip Data (1995-present)	10.15468/ljc0ke	c0e410ad-0d01-49f3-a837-71982c0e0c32		1
Tidal and diurnal rhythms of the hyperbenthos at the 'Vlakte van de Raan' on 14 October 1996	10.14284/218	c19a2731-65c5-4f62-87d0-afbf49d1c7ce	Mortier S.; Vincx M.; Marine Biology Section; Zoology Institute - Ugent: Belgium; (2016): Tidal and diurnal rhythms of the hyperbenthos at the 'Vlakte van de Raan' on 14 October 1996. (http://www.vliz.be/en/imis?module=dataset&dasid=4227) https://dx.doi.org/10.14284/218	1
Botany (UPS)	10.15468/ufmslw	c1a13bf0-0c71-11dd-84d4-b8a03c50a862	Myrdal M (2022). Botany (UPS). GBIF-Sweden. Occurrence dataset https://doi.org/10.15468/ufmslw accessed via GBIF.org on 2023-04-25.	1
Données du Parc national de la Guadeloupe - Données de type Occurrence de taxons	10.15468/gccmmw	c5af860a-0395-4e3f-8ef9-8681025b1dcb		1
India Biodiversity Portal publication grade dataset	10.15468/rs5upd	c6b86c40-ff71-4e5e-902c-111f400d0d56		1
Données d'observations des plongeurs de la FFESSM-Données DORIS de la FFESSM	10.15468/vguvbq	c734cde8-a858-476a-b293-f948db4c93f3		1
FRA-PLANKTON DATASET	10.15468/jeea5k	c7399c30-eeda-4424-8194-dba370ea380c	Tadokoro, K., Sugisaki, H. (2019) The Odate collection. Available at https://www.godac.jamstec.go.jp/bismal/e/dataset/FRA-PLANKTON. Accessed on yyyy-mm-dd.	1
Alabama Museum of Natural History Paleontology specimens (Arctos)	10.15468/fk6348	c8ba2098-74e5-4379-82dc-e83804b59e3f	Prondzinski M B, Klompmaker A (2024). Alabama Museum of Natural History Paleontology specimens (Arctos). Version 1.24. Alabama Museum of Natural History. Occurrence dataset https://doi.org/10.15468/fk6348 accessed via GBIF.org on 2024-10-02.	1
2020_MNHN_1	10.15468/m57hju	cd9e0589-187b-43c0-9692-50d8db7d0467		1
Bibliographie de la faune, la flore et la fonge de France métropolitaine et outre-mer-Bibliographique de la faune, la flore et la fonge de France métropolitaine et outre-mer	10.15468/cthncb	d18935d7-260c-4633-af39-7eb7ee6f1e14		1
CREOCEAN-102051-Suivi 2003-2009 qualité sédiments et macrobenthos subtrat meuble extension station d'épuration de la Céréirede	10.15468/4yaxyp	d4932d0e-32b5-4476-a02b-c5fc3859f372		1
Morfología funcional de mantos de rodolitos en el golfo de California, México	10.15468/fjh2gg	dd1279b0-11cc-4ad2-9872-9d65522cdb08	'Riosmena-Rodríguez R. 2004. Computarización del Herbario Ficológico de la Universidad Autónoma de Baja California Sur. Herbario FBCS. Universidad Autónoma de Baja California Sur. Bases de datos SNIB-CONABIO (algas, cnidarios, equinodermos, moluscos y esponjas), proyectos U044, S074, H061 y B086. México, D. F.'	1
CREOCEAN-160632-Etude sédiments et macrobenthos substrat meuble mise en place ferme pilote éolien offshore face Gruissan	10.15468/9m3q4e	dd5a3d4e-46b9-4176-8468-11cf1400e1b7		1
BoBO - Botanic Garden and Botanical Museum Berlin Observations	10.15468/9ll2gz	e1beb83c-9b83-4d17-ac5e-d24e09507ec5	Droege, G., Güntsch, A., Holetschek, J., Kusber, W.-H. (eds.) 2003 - (continuously updated): BoBO - Botanic Garden and Botanical Museum Berlin-Dahlem Observations	1
Registro de macrofauna bentónicas submareales de fondos blandos variables físicas y químicos en la zona sur – Registro 4	10.15468/msvddb	e4096595-7ff5-4b9a-8953-56c2e0fa3076	Marín S, Farias D, Nuñez R (2022). Registro de macrofauna bentónicas submareales de fondos blandos variables físicas y químicos en la zona sur – Registro 4. Version 1.1. Universidad Austral de Chile. Sampling event dataset https://doi.org/10.15468/msvddb accessed via GBIF.org on 2023-11-03.	1
CardObs : Observations naturalistes issues de l'outil CardObs-Données naturalistes de NOËL Rémi	10.15468/roynoa	e4b1c4e0-bf27-4f75-bd46-fc0869681278		1
Isotope data from Shimada 2018 research expedition	10.15468/36z39h	e5cb387c-7d75-4485-bb44-a45a7584e85f	Demopoulos A, Prouty N, McClain Counts J, Richards K (2024). Isotope data from Shimada 2018 research expedition. Version 1.9. United States Geological Survey. Occurrence dataset. https://ipt-obis.gbif.us/resource?r=isotope_data_shimada_2018&v=1.9	1
Anymals+plants - Citizen Science Data	10.15468/ee6ps6	e6c97f6e-e952-11e2-961f-00145eb45e9a	(see website)	1
CREOCEAN-140338-Etude sédiments et macrobenthos substrat meuble étude d'impact travaux de pose câble électrique Martigues à Gruissan	10.15468/ywhjfm	e73fda51-0455-472a-b0ef-df39d065fad9		1
Saisie de données naturalistes d'observateurs indépendants sur la plateforme de l'Observatoire FAUNA-Données naturalistes de Thierry GATELIER	10.15468/cuwapz	e7dcf36a-f1f2-455d-9305-6f44e3d571f7		1
Beach Meiofauna Workshops by Naturalis 2022 and 2023	10.15468/gemfv4	f23df737-1b45-4353-86b0-3d20386b646f		1
LIVE - Iveragh Wildlife Records	10.15468/4t7teu	f5211d42-ad72-4e41-ab27-893220e698e5	National Biodiversity Data Centre: LIVE Project - LIVE - Iveragh Wildlife Records. Dataset/Occurrence.	1
CardObs : Observations naturalistes issues de l'outil CardObs-Données naturalistes d'Olivier DUFOUR	10.15468/dfdtbh	f59d6858-8cb6-4fa1-8c87-47489d468eef		1
Fossil specimens in Saga Prefectural Space and Science Museum	10.15468/qjbmd9	fa98d269-05ee-407f-8699-5eaf07044e92		1
Northeast Fisheries Science Center Bottom Trawl Survey Data	10.15468/8c5pvg	fe388907-e2b6-44be-a9cb-a80b3924284c		1
The cryptogamy collection (PC) at the Herbarium of the Muséum national d'Histoire Naturelle (MNHN - Paris)	10.15468/mywiem	fea77396-7b26-44cb-8580-aefadc8db276	The cryptogamy collection (PC) at the Herbarium of the Muséum national d'Histoire Naturelle (MNHN - Paris) Some material digitized by e-ReColNat (ANR-11-INBS-0004)	1

## Sheet: Supplementary Data 2
Family	Genus	Species	Name	Min.Depth	Max.Depth	Range	References
Porcellanasteridae	Abyssaster	diadematus	Abyssaster diadematus	3950	3950	Deep water between Chile and Juan Fernandez Is	Galathea Report: Scientific Results of the Danish Deep-Sea Expedition Round the World 1950-52: The Porcellanasteridae, A Monographic Revision of an Abyssal Group of Sea-Stars, ON THE ZOOGEOGRAPHY AND ORIGIN OF THE ABYSSAL FAUNA IN VIEW OF THE KNOWLEDGE OF THE PORCELLANASTERIDAE , ADAPTIVE STRATEGY OF THE PORCELLANASTERID SEA STARS, An Index of Names of Recent Asteroidea - Part 1: Paxillosida + No…
Porcellanasteridae	Abyssaster	planus	Abyssaster planus	3010	3566	Southern Indian Ocean, 53S - 108E, Spratly Is	Galathea Report: Scientific Results of the Danish Deep-Sea Expedition Round the World 1950-52: The Porcellanasteridae, A Monographic Revision of an Abyssal Group of Sea-Stars, ADAPTIVE STRATEGY OF THE PORCELLANASTERID SEA STARS, Echinoderm Fauna of the South China Sea: An inventory and analysis of distribution patterns
Porcellanasteridae	Abyssaster	tara	Abyssaster tara	2550	6280	Bay of Bengal, Carlsberg Ridge - Arabian Sea, off Durban, Mozambique Channel, Kenya, Sri Lanka	Galathea Report: Scientific Results of the Danish Deep-Sea Expedition Round the World 1950-52: The Porcellanasteridae, A Monographic Revision of an Abyssal Group of Sea-Stars, Indian Deep-Sea Asteroidea - Steamer 'Investigator', ON THE ZOOGEOGRAPHY AND ORIGIN OF THE ABYSSAL FAUNA IN VIEW OF THE KNOWLEDGE OF THE PORCELLANASTERIDAE, ADAPTIVE STRATEGY OF THE PORCELLANASTERID SEA STARS
Acanthasteridae	Acanthaster	brevispinus	Acanthaster brevispinus	0	52	Elizabeth Reef, N Tasman Sea, NE Australia and Philippines Is, Sulu Archielago, Seychelles, Japan	NIWA - Echinodermata:Asteroidea (Sea Stars) Order Valvatida, New starfishes from the Philippines and Celebes. Proceedings of the Biological Society of Washington 30: 89-93, Distribution Expansion and Historical Population Outbreak Patterns of Crown-of-Thorns Starfish, Acanthaster planci sensu lato, in Japan from 1912 to 2015, Hybrid crown-of-thorns starfish ( Acanthaster planci x A. brevispinus) …
Acanthasteridae	Acanthaster	planci	Acanthaster planci	0	54	Throughout Indo-Pacific and Galapagos, Lourenco Marques Area S Africa, Kermadac Is, Tasman Sea, Raoul and Macauley Is, Elizabeth Reef. Australian region through Barrier Reed, Zanzibar to Hawaii, Society Is, Tuamotu Is, Gambier Is, Pitcain Is, Cook Is, Line Is, Banda and Flores Sea, Palau	A Field Guide to Sea Stars and other Echinoderms of Galapagos, The Echinoderms of Southern China, The Echinoderms of Southern Africa, NIWA - Echinodermata:Asteroidea (Sea Stars) Order Valvatida, BM(NH) Great Barrier Reef Expedition 1928-9 Asteroidea, The Echinoderms of Kenya's Marine Parks and Adjacent Regions, The Echinoderm Fauna of Australia, The Echinoderm Fauna of Torres Strait, Shallow-Wate…
Oreasteridae	Acheronaster	tumidus	Acheronaster tumidus	110	146	Raoul Is, Kermadac Is, NE of New Zealand, NSW Australia, New Caledonia	NIWA - Echinodermata:Asteroidea (Sea Stars) Order Valvatida, A New Genus and Two New Species of Sea-Stars From North of New Zealand, with notes of Rosaster species, The East Pacific/South Pacific Boundary: New taxa and occurrences from Rapa Nui (Easter Island), New Caledonia and adjacent regions
Odontasteridae	Acodontaster	capitatus	Acodontaster capitatus	40	960	Argentina, Bouvet Is, Antarctic Peninsula, Weddell Sea, Scotia Sea, Queen Maud Land, Enderby Land, Prydz Bay, Adelie Land, Ross Sea	Deuxième expédition antarctique francaise (1908-1910), Amazing Antarctic Asteroids a guide to the starfish of the Ross Sea (NIWA Publication)
Odontasteridae	Acodontaster	conspicuus	Acodontaster conspicuus	24	920	Adelie Land, Graham Land, S Georgia, Bouvet Is and Falklands Plateau, Antarctic Archipelago, Antarctic Peninsula, Ross Sea, Scotia Sea, Weddell Sea	Discovery Reports Vol XX Asteroidea, Australasian Antarctic Expedition (1911-1914). Scientific reports. Series C, Zoology and botany ; v. 3, pt. 1, Amazing Antarctic Asteroids a guide to the starfish of the Ross Sea (NIWA Publication)
Odontasteridae	Acodontaster	elongatus	Acodontaster elongatus	40	840	Uruguay S to Tierra del Fuego and Falkland Is/plateau, Circumpolar Antarctic N to Kerguelen, Heard and Marion Is and S Georgia	Starfishes of the Atlantic, Discovery Reports Vol XX Asteroidea
Odontasteridae	Acodontaster	hodgsoni	Acodontaster hodgsoni	3	760	Circumpolar, McMurdo Sound, Queen Mary Land, Adelie Land, Kerguelen Is, Prince Edward Is, Bouvet Is, Antarctic Peninsula, Weddell Sea, Scotia Sea, Ross Sea	Discovery Reports Vol XX Asteroidea, Amazing Antarctic Asteroids a guide to the starfish of the Ross Sea (NIWA Publication)
Odontasteridae	Acodontaster	marginatus	Acodontaster marginatus	140	580	Antarctic Ocean, Antarctic Peninsula, Weddell Sea, Prydz Bay, Ross Sea	Amazing Antarctic Asteroids a guide to the starfish of the Ross Sea (NIWA Publication), Echinodermes (Asteries, Ophiures et Echinides). Deuxième Expèdition Antarctique Francaise 1908-1910
Benthopectinidae	Acontiaster	bandanus	Acontiaster bandanus	265	304	Flores and Banda Seas nr Sulawesi. 6°19'06.0"S 120°24'30.0"E and 5.8N, 132.2167E	Die Asteriden der Siboga-Expedition. i. Porcellanasteridae, Astropectinidae, Benthopectinidae. Siboga Expedition 46(1), The holothuroids, echinoids and asteroids (echinodermata) collected by the Snellius-II expedition
Asteriidae	Adelasterias	papillosa	Adelasterias papillosa	0	6	Antarctic Peninsula	PRELIMINARY STUDY OF THE INTERTIDAL COMMUNITIES OF MAXWELL BAY, KING GEORGE ISLAND, SOUTH SHETLANDS ARCHIPELAGO, ANTARCTICA: First assessment of the rocky intertidal communities of Fildes Bay, King George Island (South Shetland Islands, Antarctica): Assessment of nearshore distribution and abundance of echinoderms in the vicinity of Anvers Island on the central Western Antarctic Peninsula, Expédi…
Asterinidae	Ailsastra	achituvi	Ailsastra achituvi	0	10	Sudanese Red Sea	A new asterinid genus from the Indo-West Pacific region, including five new species (Echinodermata: Asteroidea: Asterinidae)
Asterinidae	Ailsastra	amezianeae	Ailsastra amezianeae			NW Madagascar, Nossi Be	A new asterinid genus from the Indo-West Pacific region, including five new species (Echinodermata: Asteroidea: Asterinidae)
Asterinidae	Ailsastra	booneni	Ailsastra booneni	2	15	Indonesia, North Sulawesi	A new asterinid genus from the Indo-West Pacific region, including five new species (Echinodermata: Asteroidea: Asterinidae)
Asterinidae	Ailsastra	heteractis	Ailsastra heteractis	0	20	Lord Howe Is, Middleton Reef and NE Australia, Great Barrier Reef and Queensland, Tasman Sea	NIWA - Echinodermata:Asteroidea (Sea Stars) Order Valvatida, The Echinoderm Fauna of Australia, Forever fissiparous: asexual propagation and stable demography in a tropical and geographically isolated asterinid sea star, A new asterinid genus from the Indo-West Pacific region, including five new species, Field Guide to Shallow Water Seastars of Australia, Zoological Catalogue of Australia 33: Ech…
Asterinidae	Ailsastra	paulayi	Ailsastra paulayi	1	16	Indonesia, Sulawesi	A new asterinid genus from the Indo-West Pacific region, including five new species (Echinodermata: Asteroidea: Asterinidae)
Goniasteridae	Akelbaster	novaecaledoniae	Akelbaster novaecaledoniae	225	400	New Caledonia	Systematics, phylogeny and historical biogeography of the Pentagonaster clade (Asteroidea:Valvatida:Goniasteridae)
Ganeriidae	Aleutiaster	schefferi	Aleutiaster schefferi	0	20	Aleutians from Unalaska to Attu	Field Guide to Sea Stars of the Aleutian Islands, A new genus of starfishes from the Aleutian Islands, Sea Stars of the Nearshore Aleutian Archipelago
Echinasteridae	Aleutihenricia	beringiana	Aleutihenricia beringiana	0	200	Bering Sea (Olyutorskii Bay), Bering Strait, Avacha Bay, Commander Is	Sea Stars (Asteroidea) from the USSR Seas
Echinasteridae	Aleutihenricia	federi	Aleutihenricia federi	15	220	Central and Western Aleutians, Attu Island	Field Guide to Sea Stars of the Aleutian Islands, A new genus and thirteen new species of sea stars (Asteroidea: Echinasteridae) from the Aleutian Island Archipelago
Echinasteridae	Aleutihenricia	reticulata	Aleutihenricia reticulata	0	10	Onagawa and Muroran, Japan	Contributions to the Classification of the sea-stars of Japan. I. Spinulosa.
Stichasteridae	Allostichaster	capensis	Allostichaster capensis	0	100	W South Africa, Tristan de Cunha, S South America, E S America, 37S, Argentina from Rio de la Plata tp Falkland-Magellanic Channel, S Chile N to 41.5S	The Echinoderms of Southern Africa, West Indian Starfishes, Starfishes of the Atlantic, Echinoderms in San Matías Gulf, Southwestern Atlantic Ocean, https://reeflifesurvey.com/species/allostichaster-capensis/
Stichasteridae	Allostichaster	farquhari	Allostichaster farquhari	243	1162	Bay of Plenty, Chatham Rise, S to N Zealand. Only from small hills or seamounts	NIWA Echinodermata: Asteroidea Pt 3: Velatida, Spiulosida,Forcipulatida, Brisingida
Stichasteridae	Allostichaster	hartii	Allostichaster hartii	113	338	Cape Negro, Brazil, Rio de Janeiro, poss also S to 34S (Rio Grande do Sul)	West Indian Starfishes, Starfishes of the Atlantic, A list of the Brazilian echinoderms, with notes on their distribution, etc. Transactions of the Connecticut Academy of Arts and Sciences
Stichasteridae	Allostichaster	insignis	Allostichaster insignis	0	322	Widespread NZ, N to Bay of Plenty, S to Auckland Is but not Campbell/Bounty Is/Antipodes Is, Snares and Chatham Is	NIWA Echinodermata: Asteroidea Pt 3: Velatida, Spiulosida,Forcipulatida, Brisingida, Deep-Sea Echinoderms of New Zealand, https://niwa.co.nz/blogs/critteroftheweek/201, Echinodermata of the Snares islands, southern New Zealand
Stichasteridae	Allostichaster	palmula	Allostichaster palmula	0	12	Central and Eastern Victoria, Australia	https://portphillipmarinelife.net.au/species/4837, A new fissiparous micro-asteriid from southern Australia (Echinodermata:Asteroidea: Asteriidae), Field Guide to Shallow Water Seastars of Australia
Stichasteridae	Allostichaster	peleensis	Allostichaster peleensis	12	119	Pitcairn Island, Polynesia	Marine Invetebrates of the Pitcairn Islands: Species composition and biogeography of corals, molluscs and echinoderms, Shallow Water Asterozoans of Southeastern Polynesia I. Asteroidea, The Marine Environment of the Pitcairn Islands, An index of names of recent Asteroidea - Part 4: Forcipulatida and Brisingida
Stichasteridae	Allostichaster	polyplax	Allostichaster polyplax	0	238	New Zealand and Chatham Is, not Subantarctic Is, Kermadecs, E Australia (Long Reef, Colloroy to Rottnest Is), Tasmania, Port Jackson, S Solitary Is NSW to Houtman Abrolhos	NIWA Echinodermata: Asteroidea Pt 3: Velatida, Spiulosida,Forcipulatida, Brisingida, The Echinoderm Fauna of Australia, https://portphillipmarinelife.net.au/species/4685, Zoological Collections of HMS Alert, Australian Museum Website, Field Guide to Shallow Water Seastars of Australia
Stichasteridae	Allostichaster	regularis	Allostichaster regularis	0	174	St Vincent and Spencer Gulfs, S Australia, Off Moreton Bay, Queensland and NE Tasmania to Spencer Gulf	The Echinoderm Fauna of Australia, The sea-lilies, sea-stars, brittle-stars and sea-urchins of the South Australian Museum, Field Guide to Shallow Water Seastars of Australia
Pterasteridae	Amembranaster	dimidatius	Amembranaster dimidatius	6225	6235	Kuril Kamchatka Trench	Echinoderms of the Kuril-Kamchatka Trench
Pedicellasteridae	Ampheraster	alaminos	Ampheraster alaminos	256	3365	Gulf of Mexico and Grand Bahama Bank, Cuba, Florida Keys, South Carolina, Puerto Rico	Starfishes of the Atlantic, Ampheraster alaminos, a new species of the family Asteriidae (Echinodermata: Asteroidea) from the Gulf of Mexico, https://www.flickr.com/photos/noaaphotolib/19156621284/, New species, occurrence records and observations of predation by deep-sea Asteroidea (Echinodermata) from the North Atlantic by NOAA ship Okeanos Explorer
Pedicellasteridae	Ampheraster	atactus	Ampheraster atactus	417	591	S Coronado Is, San Diego, California	Asteroidea of the North Pacific and Adjacent Waters Vol 2, Classification and Distribution of the Central Eastern Pacific Echinoderms
Pedicellasteridae	Ampheraster	chiroplus	Ampheraster chiroplus	417	933	S California and SW Gulf of California, N Oregon Coast	Bathymetric Distribution of Sea Stars (Asteroidea) off the Northern Oregon Coast, Asteroidea of the North Pacific and Adjacent Waters Vol 2, Classification and Distribution of the Central Eastern Pacific Echinoderms
Pedicellasteridae	Ampheraster	distichopus	Ampheraster distichopus	732	732	Straits of Macassar	Asteroidea of the North Pacific and Adjacent Waters Vol 2
Pedicellasteridae	Ampheraster	hyperonchus	Ampheraster hyperonchus	519	846	SW San Cristobel Bay, Baja California. SE, SW and Central Gulf of California to Northern Peru	Deep–water Asteroidea (Echinodermata) collected during the TALUD cruises in the Gulf of California, Mexico, Classification and Distribution of the Central Eastern Pacific Echinoderms
Pedicellasteridae	Ampheraster	marianus	Ampheraster marianus	322	1237	NE Pacific from Mexico, Tres Marias Is to Washington State	Sea Stars of British Colombia, Southeast Alaska and Puget Sound, Bathymetric Distribution of Sea Stars (Asteroidea) off the Northern Oregon Coast, Asteroidea of the North Pacific and Adjacent Waters Vol 2, Classification and Distribution of the Central Eastern Pacific Echinoderms
Asterodiscididae	Amphiaster	insignis	Amphiaster insignis	0	190	Malpelo Island, Colombia, Baja California, San Diego Island, Gulf of California. Los Angeles to Honda Bay	Colour from ESTRUCTURA DE LA COMUNIDAD DE ESTRELLAS DE MAR (ECHINODERMATA: ASTEROIDEA) DE ARRECIFES ROCOSOS DEL GOLFO DE CALIFORNIA, MÉXICO. Informe final* del Proyecto HJ024: Los equinodermos recolectados por la expedición DEEPSEE 2008 en el Golfo de California, Notes on Radiata in the Museum of Yale College, with descriptions of new genera and species. No. 4 Notice of the corals and Echinoderms…
Asteriidae	Anasterias	antarctica	Anasterias antarctica	0	350	Antarctic Peninsula, Argentina, Falklands Is, Strait of Magellan, Tierra del Fuego, Chile (41-55S), Buenos Aires Province, Argentina, Ross Sea, south of 41°30°S in the Pacific and south of 37°S in the Atlantic	Marine Benthic Fauna of Chilean Patagonia, Discovery Reports Vol XX Asteroidea, Starfishes of the Atlantic, Life history and population characteristics of the Antarctic starfish, Anasterias antarctica LÜtken, 1856 (Asteroidea: Forcipulatida: Asteriidae) around the Falkland Islands
Asteriidae	Anasterias	asterinoides	Anasterias asterinoides			Torres Strait, Falkland Is (Surely Not)	REPORT On the ASTEROIDEA (Starfish) collected by H.M.S. CHALLENGER during the years 1873-1876, Révision de la collection de stellérides du Museum d'Histoire naturelle de Paris
Asteriidae	Anasterias	directa	Anasterias directa	0	357	Macquarie Is	NIWA Echinodermata: Asteroidea Pt 3: Velatida, Spiulosida,Forcipulatida, Brisingida, Systematics and Biology of Macquarie Island Echinoderms
Asteriidae	Anasterias	laevigata	Anasterias laevigata	0	80	Campbell, Auckland, Bounty Is and Antipodes	NIWA Echinodermata: Asteroidea Pt 3: Velatida, Spiulosida,Forcipulatida, Brisingida, ZONATION AND BIOGEOGRAPHY OF THE INTERTIDAL BIOTA OF SUBANTARCTIC CAMPBELL AND AUCKLAND ISLANDS, NEW ZEALAND
Asteriidae	Anasterias	mawsoni	Anasterias mawsoni	0	357	Macquarie Is, Heard Is	NIWA Echinodermata: Asteroidea Pt 3: Velatida, Spiulosida,Forcipulatida, Brisingida, Systematics and Biology of Macquarie Island Echinoderms
Asteriidae	Anasterias	pedicellaris	Anasterias pedicellaris	0	120	Tierra del Fuego, Falkland Is, N to 48S, Rio de la Plata	Discovery Reports Vol XX Asteroidea, An index of names of recent Asteroidea - Part 4: Forcipulatida and Brisingida
Asteriidae	Anasterias	perrieri	Anasterias perrieri	0	201	Magellan Straits, Kerguelan Island	Avoidance and Escape ResPonses of the Sub-Antarctic Limpet Nacella edgari (Powell) (Mollusca: Gastropoda) to the Sea Star Anasterias perrieri (Smith) (Echinodermata: Asteroidea), Echinodermen aus dem antarktischen Meere und zwei neue Seeigel von den Papua-Inseln, gesammelt auf der Reise S.M.S. Gazelle um die Erde. Descriptions of species of Asteridae and Ophiuridae from Kerguelen Islands, B.A.N.Z…
Asteriidae	Anasterias	rupicola	Anasterias rupicola	0	8	Kerguelen Island, Marion Island, Prince Edward Island	Co-operative prey capture and unusual brooding habits of Anasterias rupicola (Verrill)(Asteroidea) at sub-Antarctic Marion Island
Asteriidae	Anasterias	sphaerulata	Anasterias sphaerulata	0	10	Macquarie Island	Echinodermata: Asteroidea. Scientific Reports of the Australiasian Antarctic Expedition, Brooding in the Antarctic: östergren had it nearly right, B.A.N.Z.A.R.E. Asteroidea
Asteriidae	Anasterias	spirabilis	Anasterias spirabilis	0	7	Falkland Is	Discovery Reports Vol XX Asteroidea
Asteriidae	Anasterias	studeri	Anasterias studeri	51	320	Tierra del Fuego, Porto Santa Cruz (Argentina), Falkland Is	Discovery Reports Vol XX Asteroidea
Asteriidae	Anasterias	suteri	Anasterias suteri	0	60	Subantarctic Is and S Island NZ, Auckland and Chatham Is	NIWA Echinodermata: Asteroidea Pt 3: Velatida, Spiulosida,Forcipulatida, Brisingida, Echinodermata of the Snares islands, southern New Zealand
Asteriidae	Anasterias	varia	Anasterias varia			Messier Channel, West Coast of Chile to 40S, Wellington Island, Falkland islands	REPORT On the ASTEROIDEA (Starfish) collected by H.M.S. CHALLENGER during the years 1873-1876
Goniasteridae	Anchitosia	queenslandensis	Anchitosia queenslandensis	0	58	Capricorn and Low Isles, Queensland, Papua New Guinea, Japan (Okinawa, Ryukyu Is), Great Barrier Reef, Australia to New Caledonia	BM(NH) Great Barrier Reef Expedition 1928-9 Asteroidea, The Echinoderm Fauna of Australia, Systematics, phylogeny and historical biogeography of the Pentagonaster clade (Asteroidea:Valvatida:Goniasteridae), Field Guide to Shallow Water Seastars of Australia
Ophidiasteridae	Andora	bruunei	Andora bruunei	62	62	Mozambique Channel	THE STATUS OF NARDOA (ANDORA) A. M. CLARK, 1967 (ASTEROIDEA: OPHIDIASTERIDAE), WITH THE DESCRIPTION OF TWO NEW SUBGENERA AND THREE NEW SPECIES
Ophidiasteridae	Andora	faouzii	Andora faouzii	13.5	13.5	Arabian Sea, Praslin Island, Seychelles, Maldives, Gulf of Manaar/Palk Bay	THE STATUS OF NARDOA (ANDORA) A. M. CLARK, 1967 (ASTEROIDEA: OPHIDIASTERIDAE), WITH THE DESCRIPTION OF TWO NEW SUBGENERA AND THREE NEW SPECIES, Asteroidea. Scientific Reports, John Murray Expedition 1933-1934, Les asterides (Echinodermes) du centre-ouest de l'ocean lndien (Seychelles, Maldives et iles Mineures), Shallow water Asteroidea (Echinodermata) from the coral reefs of the Maldive Islands,…
Ophidiasteridae	Andora	popei	Andora popei	32.4	32.4	Heron Island, Queensland, New Caledonia	THE STATUS OF NARDOA (ANDORA) A. M. CLARK, 1967 (ASTEROIDEA: OPHIDIASTERIDAE), WITH THE DESCRIPTION OF TWO NEW SUBGENERA AND THREE NEW SPECIES, Zoological Catalogue of Australia 33: Echinodermata
Asterinidae	Anseropoda	antarctica	Anseropoda antarctica	342	600	Cape Bowles, Clarence Is, South Shetland Is	Discovery Reports Vol XX Asteroidea, B.A.N.Z.A.R.E. Asteroidea
Asterinidae	Anseropoda	aotearoa	Anseropoda aotearoa	366	366	S Margin of Challenger Plateau, W of C New Zealand	NIWA - Echinodermata:Asteroidea (Sea Stars) Order Valvatida
Asterinidae	Anseropoda	diaphana	Anseropoda diaphana	275	275	D'Entrecasteaux Reef, N of Admiralty Is, Southern part of South China Sea, N of New Guinea	REPORT On the ASTEROIDEA (Starfish) collected by H.M.S. CHALLENGER during the years 1873-1876, Echinoderm fauna of the South China Sea: an inventory and analysis of distribution patterns, An Index of Names of Recent Asteroidea - Pt.2: Valvatida
Asterinidae	Anseropoda	fisheri	Anseropoda fisheri	95	137	North west coast of Philippines, Timor Sea NW Australia	Echinoderm fauna of the South China Sea: an inventory and analysis of distribution patterns, https://www.cmar.csiro.au/data/caab/taxon_report.cfm?caab_code=25140048
Asterinidae	Anseropoda	grandis	Anseropoda grandis	275	315	Lambert's Bay, Mossel Bay, South Africa	Starfishes of the Atlantic, The Echinoderms of Southern Africa
Asterinidae	Anseropoda	habracantha	Anseropoda habracantha	125	155	Port Elizabeth, Durban, South Africa	The Echinoderms of Southern Africa
Asterinidae	Anseropoda	insignis	Anseropoda insignis	223	332	Pailolo Channel, S Molokai, Hawaii	The Starfishes of the Hawaiian Islands, An Index of Names of Recent Asteroidea - Pt.2: Valvatida
Asterinidae	Anseropoda	ludovici	Anseropoda ludovici	186	186	Off coast of Kerela, India	An updated checklist of Echinoderms from Indian waters
Asterinidae	Anseropoda	macropora	Anseropoda macropora	44	183	Sulu Archipelago, Philippines, Ningaloo Reef, W Coast West Australia	New starfishes from the Philippine Islands, Celebes, and the Moluccas, The diversity and distribution of mesophotic benthic invertebrates at Ningaloo Reef, Western Australia, Zoological Catalogue of Australia 33: Echinodermata
Asterinidae	Anseropoda	novemradiata	Anseropoda novemradiata	46	88	Durban Area	The Echinoderms of Southern Africa
Asterinidae	Anseropoda	pellucida	Anseropoda pellucida	205	205	Andaman Sea	Indian Deep-Sea Asteroidea - Steamer 'Investigator'
Asterinidae	Anseropoda	petaloides	Anseropoda petaloides	50	130	Jejudo Is, Korea, Misaki, Japan, Sagami Bay, Tosa Bay	A Newly Recorded Sea Star (Asteroidea: Valvatida) from Jejudo Island, Korea, A descriptive monograph of Japanese Asteroidea, An Index of Names of Recent Asteroidea - Pt.2: Valvatida
Asterinidae	Anseropoda	placenta	Anseropoda placenta	10	600	Shetlands, British Isles except S North Sea, North Sea S to Sierra Leone, Faroes and Med	Starfishes of the Atlantic, MCS: The Echinoderms of the British Isles, Handbook of the Marine Fauna of North-West Europe, The echinoderm (Deuterostomia) fauna of the Aegean Sea, and comparison with those of the neighbouring seas, An Index of Names of Recent Asteroidea - Pt.2: Valvatida
Asterinidae	Anseropoda	rosacea	Anseropoda rosacea	0	300	Bay of Bengal, southernmost China, Indonesia and N Australia. Northern and NE Indian Ocean, to S Queensland, and NW Australia at Broome and Port Hedland, South China Sea, Keise Island, Singapore, Andaman Sea, E Tasmania	The Echinoderms of Southern China, The Echinoderm Fauna of Australia, Field Guide to Shallow Water Seastars of Australia, Echinoderm Fauna of the South China Sea: An inventory and analysis of distribution patterns, Echinoderm Fauna of Thailand: History and Inventory Reviews
Pedicellasteridae	Anteliaster	australis	Anteliaster australis	79	341	South Georgia, Shag Rocks, Falkland Is	Discovery Reports Vol XX Asteroidea
Pedicellasteridae	Anteliaster	coscinactis	Anteliaster coscinactis	519	933	Southwest Point San Pedro, Santa Cruz Is, California to SW San Cristobel Bay N Oregon Coast	Bathymetric Distribution of Sea Stars (Asteroidea) off the Northern Oregon Coast, Asteroidea of the North Pacific and Adjacent Waters Vol 2, Classification and Distribution of the Central Eastern Pacific Echinoderms
Pedicellasteridae	Anteliaster	indonesiae	Anteliaster indonesiae	289	289	North of Bali	Four new species and one new subspecies of asteroidea (Echinodermata) collected by the 'Siboga' expedition in the Indo-Malayan region
Pedicellasteridae	Anteliaster	microgenys	Anteliaster microgenys	88	446	S of Santa Cruz Is, California. Ssp nannodes from Bowers Bank, Bering Sea	Asteroidea of the North Pacific and Adjacent Waters Vol 2, Classification and Distribution of the Central Eastern Pacific Echinoderms
Pedicellasteridae	Anteliaster	scaber	Anteliaster scaber	0	113	Marion Is, Tierra del Fuego	Discovery Reports Vol XX Asteroidea, An index of names of recent Asteroidea - Part 4: Forcipulatida and Brisingida
Oreasteridae	Anthaster	valvulatus	Anthaster valvulatus	0	40	South Australian Coast, Kangaroo, Althorpe Island, Glenelg, St Vincent Gulf, Western Australian coast nr Freemantle. Great Australian Bight, Encounter Bay	The Echinoderm Fauna of Australia, Field Guide to Shallow Water Seastars of Australia, Zoological Catalogue of Australia 33: Echinodermata
Oreasteridae	Anthenea	acanthodes	Anthenea acanthodes	20	106	Port Curtis, Queensland, Also NW Cape to Port Hedland, WA	The Echinoderm Fauna of Australia, Field Guide to Shallow Water Seastars of Australia
Oreasteridae	Anthenea	aspera	Anthenea aspera	8	40	Southern China and Queensland, Indonesia, Singapore, Hong Kong, Arafura Sea, Dampier archipelago, Rockhampton to Capricorn Group	The Echinoderms of Southern China, The Echinoderm Fauna of Australia, Field Guide to Shallow Water Seastars of Australia, Echinoderm Fauna of the South China Sea: An inventory and analysis of distribution patterns
Oreasteridae	Anthenea	australiae	Anthenea australiae	1	15	Fremantle, Shark Bay, Abrolhos Is, Broome/North West Shelf	The Echinoderm Fauna of Australia, Field Guide to Shallow Water Seastars of Australia
Oreasteridae	Anthenea	conjugens	Anthenea conjugens	0	76	Fremantle, Western Australia, to Darwin Northern Territories, also found in Gulf of Carpentaria , Common in Shark Bay, off Broome and the Kimberley Coast	The Echinoderm Fauna of Australia, Field Guide to Shallow Water Seastars of Australia
Oreasteridae	Anthenea	crassa	Anthenea crassa	15	73	Port Curtis, Queensland, Weipa, Gulf of Carpentaria to Moreton Bay, Queensland	The Echinoderm Fauna of Australia, Field Guide to Shallow Water Seastars of Australia
Oreasteridae	Anthenea	elegans	Anthenea elegans	9	24	Broome, Australia, Shark Bay, WA to Weipa, Queensland, Gulf of Carpentaria, Dampier Archipelago, Exmouth Gulf	The Echinoderm Fauna of Australia, Field Guide to Shallow Water Seastars of Australia, Zoological Catalogue of Australia 33: Echinodermata
Oreasteridae	Anthenea	flavescens	Anthenea flavescens	0	92	Freemantle, W Australia, Port Jackson, Northern South China Sea?, Andaman Sea, Gulf of Carpentaria, Moreton Bay	Zoological Collections of HMS Alert, Echinoderm Fauna of the South China Sea: An inventory and analysis of distribution patterns, Echinoderm Fauna of Thailand: History and Inventory Reviews, Zoological Catalogue of Australia 33: Echinodermata
Oreasteridae	Anthenea	godeffroyi	Anthenea godeffroyi	9	63	Exmouth Gulf, WA to Queensland	The Echinoderm Fauna of Australia, Field Guide to Shallow Water Seastars of Australia
Oreasteridae	Anthenea	mertoni	Anthenea mertoni	9	23	Aru Islands, Northern Territory, Australia, Gulf of Carpentaria, Dampier Archipelago, Indonesia	The Echinoderm Fauna of Australia, Field Guide to Shallow Water Seastars of Australia
Oreasteridae	Anthenea	obesa	Anthenea obesa	53	137	Geraldton, Western Australia	The Echinoderm Fauna of Australia, Zoological Catalogue of Australia 33: Echinodermata
Oreasteridae	Anthenea	pentagonula	Anthenea pentagonula	9	90	Gulf of Tonkin to Fujian, Taiwan, Gulf of Mannar, Andaman and Nicobar Islands, Tropical Indo-West Pacific, Parangipettai, Sri Lanka, Hong Kong, Palk Bay, North Australia as A.acuta, Philippines, W New Guinea, Gulf of Thailand, Darwin, Mermaid Strait	The Echinoderms of Southern China, Revision of Taiwan Starfish, with description of Ten New Records, Incidental Catch and New Distribution Records of Asteroids by Bottom Trawling Activities from Southeast Coast of India, Notes on the family Goniasteridae (Echinodermata: Asteroidea) from the Indian Seas, Sea cucumber and sea urchin resources (DB James), Field Guide to Shallow Water Seastars of Aus…
Oreasteridae	Anthenea	polygnatha	Anthenea polygnatha	9	105	Lacepede Islands and vicinty of Broome, From off Lancelin to Broome	The Echinoderm Fauna of Australia, Field Guide to Shallow Water Seastars of Australia
Oreasteridae	Anthenea	regalis	Anthenea regalis	30	55	Jakarta Bay, Coast of Vietnam, Southern India and Bay of Bengal, Sri Lanka, Myanmar, West Java and Philippines, also recorded off Port Hedland, WA, Gulf of Thailand, Andaman Sea	Les asteries (Echinodermes) du Plateau de la Sonde (Indonesia), Echinoderm Fauna of the South China Sea: An Inventory and Analysis of Distribution Patterns, Echinoderm Fauna of the South China Sea: An inventory and analysis of distribution patterns, Echinoderm Fauna of Thailand: History and Inventory Reviews
Oreasteridae	Anthenea	rudis	Anthenea rudis	0	10	Mergui Archipelago, Karachi, Indian Coast and Sri Lanka, Arabian Gulf	An account of the shallow-water Asteroidea. Echinoderma of the Indian Museum. FIRST RECORD OF STELLICOLA SP. (COPEPODA: LICHOMOLGIDAE) AND LAETMATOPHILUS PARADURBANENSIS (AMPHIPODA: PODOCERIDAE) PARASITZING THE STARFISH ANTHENEA RUDIS (ASTEROIDEA: OREASTERIDAE) FROM PAKISTAN, An Index of Names of Recent Asteroidea - Pt.2: Valvatida
Oreasteridae	Anthenea	sibogae	Anthenea sibogae	9	50	Albany Passage, Thursday Island, Darwin, Tropical Australia E of Cambridge Gulf, Tonkin Gulf, Indonesia, Lesser Sunda Is, Gulf of Carpentaria, Exmouth Gulf	The Echinoderm Fauna of Australia, Diveristy of Echinoderms (Echinodermata) in the North Eastern Islands, Vietnam, Field Guide to Shallow Water Seastars of Australia, An Index of Names of Recent Asteroidea - Pt.2: Valvatida, Zoological Catalogue of Australia 33: Echinodermata
Oreasteridae	Anthenea	sidneyensis	Anthenea sidneyensis	0	80	Lindeman Island, Queenland to Bass Strait, Great Barrier Reef	https://reeflifesurvey.com/species/anthenea-sidneyensis/, https://bie.ala.org.au/species/urn:lsid:biodiversity.org.au:afd.taxon:c2d7dd84-c80e-4ee9-9f91-b89d2d2d4f43#names, Field Guide to Shallow Water Seastars of Australia, Zoological Catalogue of Australia 33: Echinodermata
Oreasteridae	Anthenea	tuberculosa	Anthenea tuberculosa	11	82	N Australia to N Queensland. Thursday Is and Prince of Wales Is, Torres St, Booby Is, Restoration Is, Indonesia (var. vanstralaeni), Great Barrier Reef	BM(NH) Great Barrier Reef Expedition 1928-9 Asteroidea, The Echinoderm Fauna of Australia, The Echinoderm Fauna of Torres Strait, Field Guide to Shallow Water Seastars of Australia, Zoological Catalogue of Australia 33: Echinodermata
Oreasteridae	Anthenea	viguieri	Anthenea viguieri	8	200	Southern China, Amboina and Restoration Island, Queensland. Exmouth Gulf to Monatgue Sound, Kimberley, W Australia	The Echinoderms of Southern China, The Echinoderm Fauna of Australia, Field Guide to Shallow Water Seastars of Australia, Echinoderm Fauna of the South China Sea: An inventory and analysis of distribution patterns
Goniasteridae	Anthenoides	cristatus	Anthenoides cristatus	90	1350	Philippine Islands, Gulf of Aden, N New Zealand (N Cape to Bay of Plenty), Andaman Sea, Spratly Is	NIWA - Echinodermata:Asteroidea (Sea Stars) Order Valvatida, Starfishes of the Philippine Seas and Adjacent Waters, Indian Deep-Sea Asteroidea - Steamer 'Investigator', New genera, species and occurrence records of Goniasteridae (Asteroidea; Echinodermata) from the Indian Ocean, Echinoderm Fauna of the South China Sea: An inventory and analysis of distribution patterns
Goniasteridae	Anthenoides	dubius	Anthenoides dubius	10	37	Broome or Lagrange Bay, Western Australia	The Echinoderm Fauna of Australia, Field Guide to Shallow Water Seastars of Australia
Goniasteridae	Anthenoides	epixanthus	Anthenoides epixanthus	100	591	Bay of Plenty, North Island, New Zealand, Oahu and Maui - Hawaii, Japan, NSW Australia, Rapa Nui	NIWA - Echinodermata:Asteroidea (Sea Stars) Order Valvatida, The Starfishes of the Hawaiian Islands, The East Pacific/South Pacific Boundary: New taxa and occurrences from Rapa Nui (Easter Island), New Caledonia and adjacent regions
Goniasteridae	Anthenoides	granulosus	Anthenoides granulosus	143	731	Philippines - Molucca Is, E Coast of Mindoro to Mindanao Sea, NSW Australia, Norfolk Is, Roaul Is, Kermadecs and N New Zealand (Mayor Is, Bay of Plenty), Madagascar, Spratly Is	NIWA - Echinodermata:Asteroidea (Sea Stars) Order Valvatida, Starfishes of the Philippine Seas and Adjacent Waters, Deep-Sea Echinoderms of New Zealand, New genera, species and occurrence records of Goniasteridae (Asteroidea; Echinodermata) from the Indian Ocean, Echinoderm Fauna of the South China Sea: An inventory and analysis of distribution patterns
Goniasteridae	Anthenoides	laevigatus	Anthenoides laevigatus	107	170	S and SE of Hainan	The Echinoderms of Southern China, Two new species of the genus Anthenoides (Echinodermata: Asteroidea) from Southern China
Goniasteridae	Anthenoides	lithosorus	Anthenoides lithosorus	380	380	China Sea, vicinity of Hong Kong	Starfishes of the Philippine Seas and Adjacent Waters, Echinoderm Fauna of the South China Sea: An inventory and analysis of distribution patterns
Goniasteridae	Anthenoides	marleyi	Anthenoides marleyi	64	490	Durban area, South Africa, Natal, Zanzibar Channel, Reunion, Mascarene Is, Madagascar, N of Mayotte	The Echinoderms of Southern Africa, New genera, species and occurrence records of Goniasteridae (Asteroidea; Echinodermata) from the Indian Ocean, The rediscovery of a collection of echinoderms, including two holotypes in the Durban Natural Science Museum, South Africa
Goniasteridae	Anthenoides	peircei	Anthenoides peircei	20	844	North Carolina to S Brazil (30S), St Lucia, Key West, Guadeloupe, Barbados	Starfishes of the Atlantic, West Indian Starfishes
Goniasteridae	Anthenoides	tenuis	Anthenoides tenuis	180	270	E of Hainan Is	The Echinoderms of Southern China, Two new species of the genus Anthenoides (Echinodermata: Asteroidea) from Southern China
Asteriidae	Aphanasterias	pycnopodia	Aphanasterias pycnopodia	88	88	Vicinity of Shumagin Is (55.01N, 160.12W)	Asteroidea of the North Pacific and Adjacent Waters Vol 3
Asteriidae	Aphelasterias	japonica	Aphelasterias japonica	0	86	Sea of Japan, Tatar St (Cape Gamov to De Kastri Bay), La Perouse St, Aniva Bay, E and W Coast of Japan, Tsuruga Strait, Yellow Sea	Sea Stars (Asteroidea) from the USSR Seas, An index of names of recent Asteroidea - Part 4: Forcipulatida and Brisingida
Goniasteridae	Apollonaster	yucatanensis	Apollonaster yucatanensis	40	1174	SW Colombian Basin, Yucatan, SE Mexico	Starfishes of the Atlantic, An Index of Names of Recent Asteroidea - Pt.2: Valvatida
Asterinidae	Aquilonastra	anomala	Aquilonastra anomala	0	56	Tropical Australia and Christmas Is, Lord Howe Is, NZ, Mer, Murray Is, Torres St, PNG, Caroline Is, Palau, Marshall Is, Solomon Is, Fiji, Tonga, Samoa, Cook Is, Hawaii, Timor Sea	NIWA - Echinodermata:Asteroidea (Sea Stars) Order Valvatida, The Echinoderm Fauna of Australia, The Echinoderm Fauna of Torres Strait, A systematic revision of the asterinid genus Aquilonastra O?Loughlin, 2004 (Echinodermata: Asteroidea), Shallow-Water Asterozoans of Southeastern Polynesia 1. Asteroidea, Sea Stars of Families Ophidiasteridae and Goniasteridae (Echinodermata:Asteroidea) from the M…
Asterinidae	Aquilonastra	batheri	Aquilonastra batheri	0	92	Middle and Southern Regions of Japan	A systematic revision of the asterinid genus Aquilonastra O?Loughlin, 2004 (Echinodermata: Asteroidea)
Asterinidae	Aquilonastra	burtoni	Aquilonastra burtoni	0	16	Throughout Indo-West Pacific, E Med, Red Sea, Zanzibar, Mauritius, Maldives, SE India, Sri Lanka, Nicobar Is, Mergui Archipelago, Java, Philippines, Torres St,, Roebuck + Shark Bay, W Australia, Abrolhos, Murray Is, Australia, New Guinea, New Caledonia E South Africa, Kenya, Eastern Med and Haifa through Suez Canal, Line Is, Banda and Flores Sea	Illustrated Identification Guide to the Echinoderm Fauna of the Western Arabian Gulf, The Echinoderms of Southern Africa, Echinoderms from the Gulf of Suez and the N Red Sea, The Echinoderms of Kenya's Marine Parks and Adjacent Regions, The Echinoderm Fauna of Australia, The Echinoderm Fauna of Torres Strait, A systematic revision of the asterinid genus Aquilonastra O?Loughlin, 2004 (Echinodermat…
Asterinidae	Aquilonastra	byrneae	Aquilonastra byrneae	0	10	NE Australia, GBR, Specifically Capricorn Group	A systematic revision of the asterinid genus Aquilonastra O?Loughlin, 2004 (Echinodermata: Asteroidea), Field Guide to Shallow Water Seastars of Australia
Asterinidae	Aquilonastra	cepheus	Aquilonastra cepheus	0	70	Indo Malayan Region, Ceylon, Southern China, Philippines, Indonesia, W Pacific Ocean, northern Australia, Zanzibar, Nicobar Is, New Guinea, New Caledonia, Java, Great Barrier Reef,	The Echinoderms of Southern China, A systematic revision of the asterinid genus Aquilonastra O?Loughlin, 2004 (Echinodermata: Asteroidea), Starfishes of the Philippine Seas and Adjacent Waters, Field Guide to Shallow Water Seastars of Australia, Zoological Catalogue of Australia 33: Echinodermata
Asterinidae	Aquilonastra	chantalae	Aquilonastra chantalae	0	1	Indian Ocean, Mozambique Channel, Scattered Islands, Europa Islands	Asterinid seastars from the Mozambique Channel (Echinodermata: Asteroidea: Asterinidae)
Asterinidae	Aquilonastra	colemani	Aquilonastra colemani	0	10	SE Papua New Guinea, China Straits, Indonesia, Flores Sea, Mayo	A systematic revision of the asterinid genus Aquilonastra O?Loughlin, 2004 (Echinodermata: Asteroidea)
Asterinidae	Aquilonastra	conandae	Aquilonastra conandae	0	10	Indian Ocean, Mascarene Is., Agalega Is., Mauritius, Rodrigues Is., La Réunion I	A systematic revision of the asterinid genus Aquilonastra O?Loughlin, 2004 (Echinodermata: Asteroidea)
Asterinidae	Aquilonastra	corallicola	Aquilonastra corallicola	0	32	W Pacific Ocean, Marianas Is., Caroline Is., Fiji, NE Australia; E Indian Ocean, Cocos (Keeling) I.; Sulawesi; Singapore, Guam and Saipan	A systematic revision of the asterinid genus Aquilonastra O?Loughlin, 2004 (Echinodermata: Asteroidea), Field Guide to Shallow Water Seastars of Australia
Asterinidae	Aquilonastra	coronata	Aquilonastra coronata	0	25	Darwin and vicinity, East Indian region N to S Japan and E to Caroline Islands, Singapore, Palawan Is, N to Taiwan and S Japan, W to Sri Lanka, E to Ponape in Caroline Is, Banda and Flores Sea, Moluccas	The Echinoderm Fauna of Australia, A systematic revision of the asterinid genus Aquilonastra O?Loughlin, 2004 (Echinodermata: Asteroidea), Starfishes of the Philippine Seas and Adjacent Waters, Field Guide to Shallow Water Seastars of Australia, The holothuroids, echinoids and asteroids (echinodermata) collected by the Snellius-II expedition, Zoological Catalogue of Australia 33: Echinodermata
Asterinidae	Aquilonastra	doranae	Aquilonastra doranae	0	10	Japan, Okinawa, Henza Is	A systematic revision of the asterinid genus Aquilonastra O?Loughlin, 2004 (Echinodermata: Asteroidea)
Asterinidae	Aquilonastra	halseyae	Aquilonastra halseyae	1	30	Indian Ocean, Maldives	A systematic revision of the asterinid genus Aquilonastra O?Loughlin, 2004 (Echinodermata: Asteroidea)
Asterinidae	Aquilonastra	iranica	Aquilonastra iranica			Iranian Gulf, Arabian Sea, W Pakistan	A systematic revision of the asterinid genus Aquilonastra O?Loughlin, 2004 (Echinodermata: Asteroidea)
Asterinidae	Aquilonastra	limboonkengi	Aquilonastra limboonkengi			Guangdong and Fujian Provinces, SE Coastal China	The Echinoderms of Southern China, A systematic revision of the asterinid genus Aquilonastra O?Loughlin, 2004 (Echinodermata: Asteroidea)
Asterinidae	Aquilonastra	lorioli	Aquilonastra lorioli	0	10	Arabian Sea, Karachi, Bombay, Sri Lanka, Cheduba Is, Mergui Archipelago	A systematic revision of the asterinid genus Aquilonastra O?Loughlin, 2004 (Echinodermata: Asteroidea), PAKISTANI ECHINODERMS - AN ILLUSTRATED OVERVIEW
Asterinidae	Aquilonastra	marshae	Aquilonastra marshae			Red Sea, Gulfs of Suez and Aqaba	A systematic revision of the asterinid genus Aquilonastra O?Loughlin, 2004 (Echinodermata: Asteroidea)
Asterinidae	Aquilonastra	minor	Aquilonastra minor	0	10	Japan, Southern Honshu, Kushimoto	A systematic revision of the asterinid genus Aquilonastra O?Loughlin, 2004 (Echinodermata: Asteroidea)
Asterinidae	Aquilonastra	moosleitneri	Aquilonastra moosleitneri			Maldives	A systematic revision of the asterinid genus Aquilonastra O?Loughlin, 2004 (Echinodermata: Asteroidea)
Asterinidae	Aquilonastra	richmondi	Aquilonastra richmondi	0	20	Arabian Coast, E Africa, Kenya, Tanzania, Comoros, Madagascar, Mauritius, E South Africa	A systematic revision of the asterinid genus Aquilonastra O?Loughlin, 2004 (Echinodermata: Asteroidea)
Asterinidae	Aquilonastra	rosea	Aquilonastra rosea	0	110	Rottnest Island, Point Peron, South Western Australia. From Cape Naturaliste to the Houtman Abrolhos	The Echinoderm Fauna of Australia,A systematic revision of the asterinid genus Aquilonastra O?Loughlin, 2004 (Echinodermata: Asteroidea), Field Guide to Shallow Water Seastars of Australia
Asterinidae	Aquilonastra	rowleyi	Aquilonastra rowleyi	11	11	E African Coast, KwaZulu Natal, Sodwana Bay	A systematic revision of the asterinid genus Aquilonastra O?Loughlin, 2004 (Echinodermata: Asteroidea)
Asterinidae	Aquilonastra	samyni	Aquilonastra samyni	0	18	Oman, Madagascar, Reunion. E South Africa (Sodwana Bay)	A systematic revision of the asterinid genus Aquilonastra O?Loughlin, 2004 (Echinodermata: Asteroidea)
Asterinidae	Aquilonastra	scobinata	Aquilonastra scobinata	0	10	Flinders, Victoria, Tasmania, Bass Strait, Cape Conran to Port MacDonnell	Some species of Asterina from Flinder's Victoria, A systematic revision of the asterinid genus Aquilonastra O?Loughlin, 2004 (Echinodermata: Asteroidea), Field Guide to Shallow Water Seastars of Australia
Asterinidae	Aquilonastra	shirleyae	Aquilonastra shirleyae	100	100	W Australia, Point Cloates, Red Bluff	New asterinid species from Africa and Australia (Echinodermata: Asteroidea: Asterinidae)
Asterinidae	Aquilonastra	starmeri	Aquilonastra starmeri	10	10	Palau	New asterinid seastars from the western Pacific Ocean (Echinodermata: Asteroidea)
Asterinidae	Aquilonastra	watersi	Aquilonastra watersi	0	24	Arabian Sea, Oman, Red Sea, Egypt, W Indian Ocean, Mauritius, Rodrigues	A systematic revision of the asterinid genus Aquilonastra O?Loughlin, 2004 (Echinodermata: Asteroidea)
Archasteridae	Archaster	angulatus	Archaster angulatus	0	90	Lourenco Marques area, Mascarene Is, Philippines, E Indies, Java and Mauritius, Torres St, New Guinea, NE, SW, W, NW and N Australia, Gulf of Carpentaria, Fiji. Distribution noted as disjunct, South China Sea, Andaman Sea	The Echinoderms of Southern Africa, The Asteroids of Marinduque Island, Starfishes of the Philippine Seas and Adjacent Waters, The Echinoderm Fauna of Australia, Field Guide to Shallow Water Seastars of Australia, Echinoderm Fauna of the South China Sea: An inventory and analysis of distribution patterns, Echinoderm Fauna of Thailand: History and Inventory Reviews, Zoological Catalogue of Austral…
Archasteridae	Archaster	lorioli	Archaster lorioli			Mauritius, Seychelles, Maldives	Population characteristics and biology of two populations of Archaster angulatus (Echinodermata: Asteroidea) in different habitats off the central-western Australian coast
Archasteridae	Archaster	typicus	Archaster typicus	0	91	Celebes, Indonesia, Maldive Area and Bay of Bengal to S China and S Japan, Hawaii and N Australia, Great Barrier Reef, Philippines, Singapore, Indonesia, Andaman Is, Hainan Is, Ryukyu Is, Caroline Is, New Caledonia, Fiji, Samoa, Banda and Flores Sea, Palau, South China Sea, Andaman Sea, Timor Sea	The Echinoderms of Southern China, The Starfishes of the Hawaiian Islands, BM(NH) Great Barrier Reef Expedition 1928-9 Asteroidea, The Asteroids of Marinduque Island, Starfishes of the Philippine Seas and Adjacent Waters, The Echinoderm Fauna of Australia, Field Guide to Shallow Water Seastars of Australia, The holothuroids, echinoids and asteroids (echinodermata) collected by the Snellius-II exp…
Asteriidae	Asterias	amurensis	Asterias amurensis	0	170	Sea of Japan and Tatar St, Aniva Bay, N Japanese coasts, N to De Kastri Bay, Chaibo Bay, E Gulf of alaska nr Shumagin Is, S Coast Korea, Coast of British Colombia	Sea Stars (Asteroidea) from the USSR Seas, Field Guide to Sea Stars of the Aleutian Islands, Asteroidea of the North Pacific and Adjacent Waters Vol 2, Benthic Invertebrates of the Eastern Bering Sea: A Synopsis of the Life History and Ecology of the Sea Star Asterias amurensis
Asteriidae	Asterias	argonauta	Asterias argonauta	1	32	Peter the Great Bay, Chemulpo Bay (Korea)	Sea Stars (Asteroidea) from the USSR Seas
Asteriidae	Asterias	forbesi	Asterias forbesi	0	92	Maine to Gulf of Mexico, Cuba	Starfishes of the Atlantic, Sea stars of North Carolina, An index of names of recent Asteroidea - Part 4: Forcipulatida and Brisingida
Asteriidae	Asterias	microdiscus	Asterias microdiscus	0	24	Avacha Bay, Karaginskii Bay, Bering Sea	Sea Stars (Asteroidea) from the USSR Seas
Asteriidae	Asterias	rathbuni	Asterias rathbuni	0	170	Bering Sea, E Kamchatcha , Commander Is, Shumagin Is to Bering St, Chuckchee Sea E to Cape Lisburne, Karaginskii Is, Sea of Okhotsk - N and NW shores, Gulf of Sakhalin	Sea Stars (Asteroidea) from the USSR Seas
Asteriidae	Asterias	rollestoni	Asterias rollestoni	5	96	Japanese Coast and Sea of Japan, Peter the Great Bay, De Kastri Bay, Yellow Sea	Sea Stars (Asteroidea) from the USSR Seas, An index of names of recent Asteroidea - Part 4: Forcipulatida and Brisingida
Asteriidae	Asterias	rubens	Asterias rubens	0	900	Atlantic Coast from Senegal to Iceland and N Norway, Not Med, S Barents Sea, Murman Coast to Svyatoi Nos, Kola Bay, White Sea, E Greenland, Labrador S to Carolinas	Sea Stars (Asteroidea) from the USSR Seas, MCS: The Echinoderms of the British Isles, Starfishes of the Atlantic
Asteriidae	Asterias	versicolor	Asterias versicolor	0	92	Southern Japanese coasts, and Sea of Japan, China	Sea Stars (Asteroidea) from the USSR Seas, The Echinoderms of Southern China, Echinoderm Fauna of the South China Sea: An inventory and analysis of distribution patterns
Asterinidae	Asterina	fimbriata	Asterina fimbriata	0	300	S Argentina from Gulf of San Mathias (41S), to Falkland-Magellanic area, also N in Chile to Calbuco (41S), Tierra del Fuego	Starfishes of the Atlantic, Marine Benthic Fauna of Chilean Patagonia, Discovery Reports Vol XX Asteroidea
Asterinidae	Asterina	gibbosa	Asterina gibbosa	0	126	Isle of Mull, W coast of Scotland, W England, Channel Coast E to Dorset and Normandy and from Ireland S and W to Canary Islands and Azores, throughout Med. One potential record form Northern Territory, Australia	Starfishes of the Atlantic, MCS: The Echinoderms of the British Isles, Handbook of the Marine Fauna of North-West Europe, The Echinoderm Fauna of Australia, he echinoderm (Deuterostomia) fauna of the Aegean Sea, and comparison with those of the neighbouring seas
Asterinidae	Asterina	gracilispina	Asterina gracilispina	25	86	Mossel Bay and Port Elizabeth Area	The Echinoderms of Southern Africa, New asterinid species from Africa and Australia (Echinodermata: Asteroidea: Asterinidae)
Asterinidae	Asterina	hoensonae	Asterina hoensonae	0	10	South Africa (Cape Aghulas)	New asterinid species from Africa and Australia (Echinodermata: Asteroidea: Asterinidae)
Asterinidae	Asterina	lorioli	Asterina lorioli
Asterinidae	Asterina	martinbarriosi	Asterina martinbarriosi	0	10	Mediterranean	Looking for morphological evidence of cryptic species in Asterina Nardo, 1834 (Echinodermata:?Asteroidea). The redescription of Asterina pancerii (Gasco, 1870) and the description of two new species
Asterinidae	Asterina	ocellifera	Asterina ocellifera	6	200	Western Sahara, Rio de Oro and Mauritania also from Med E to Southern Italy	Starfishes of the Atlantic, The echinoderm (Deuterostomia) fauna of the Aegean Sea, and comparison with those of the neighbouring seas
Asterinidae	Asterina	pancerii	Asterina pancerii	0	40	Mediterranean. Also recorded from Turkey	Looking for morphological evidence of cryptic species in Asterina Nardo, 1834 (Echinodermata:?Asteroidea). The redescription of Asterina pancerii (Gasco, 1870) and the description of two new species, THE ECHINODERMS OF THE TURKISH SEAS, The echinoderm (Deuterostomia) fauna of the Aegean Sea, and comparison with those of the neighbouring seas
Asterinidae	Asterina	phylactica	Asterina phylactica	0	20	West Wales, S Ireland, SW England, Med at Banyuls, SW France and Rovinj, N Adriatic	Starfishes of the Atlantic, MCS: The Echinoderms of the British Isles, Handbook of the Marine Fauna of North-West Europe, Description of a new species of Asterina (Asteroidea), with an account of its ecology, The echinoderm (Deuterostomia) fauna of the Aegean Sea, and comparison with those of the neighbouring seas
Asterinidae	Asterina	pygmaea	Asterina pygmaea	95	165	Gulf of Maine	Notice of recent additions to the marine fauna of the eastern coast of North America, No. 2
Asterinidae	Asterina	stellifera	Asterina stellifera	0	50	Cabo Frio, Brazil 23S, S to Mar del Plata, N Argentina in W and Senegal to Namibia (SW Africa in E)	Starfishes of the Atlantic, The Echinoderms of Southern Africa , West Indian Starfishes, An Index of Names of Recent Asteroidea - Pt.2: Valvatida
Asterinidae	Asterina	vicentae	Asterina vicentae	0	10	Tarragona, north-eastern Spain (western Mediterranean Sea).	Looking for morphological evidence of cryptic species in Asterina Nardo, 1834 (Echinodermata: Asteroidea). The redescription of Asterina pancerii (Gasco, 1870) and the description of two new species
Asterinidae	Asterinides	folium	Asterinides folium	0	15	Bermuda, Bahamas, Florida and N, E and S of Caribbean and from S Trinidad Is, E of Brazil (20S)	Starfishes of the Atlantic, Echinoderms of Florida and the Caribbean: Ses Stars, Sea Urchin, and Allies, West Indian Starfishes
Asterinidae	Asterinides	hartmeyeri	Asterinides hartmeyeri	0	1	Caribbean from N coast of Jamaica, Puerto Rico and Lesser Antilles, inc Barbados, Tobago, Aruba and Bonaire	Starfishes of the Atlantic
Asterinidae	Asterinides	pilosa	Asterinides pilosa	11	256	NW Gulf of Mexico S to Netherlands Antilles and E to Lesser Antilles	Starfishes of the Atlantic, West Indian Starfishes
Asterinidae	Asterinides	pompom	Asterinides pompom	3	6	San Blas Is, Panama	Starfishes of the Atlantic
Asterodiscididae	Asterodiscides	belli	Asterodiscides belli	18	200	Horn of Africa, western/northen Madagascar, Madras, Amirante Isaland, Laem Pan Wa, W Thailand, Andaman Sea	Six new species of Asterodiscides A.M.Clark (Echinodermata, Asteroidea), with a discussion of the origin and distribution of the Asterodiscidae and other "amphi-Pacific" echinoderms, Biodiversity assessment of the northern Somali coast east of Berbera, Echinoderm Fauna of Thailand: History and Inventory Reviews, An Index of Names of Recent Asteroidea - Pt.2: Valvatida
Asterodiscididae	Asterodiscides	bicornutus	Asterodiscides bicornutus	105	135	Vanuatu	A new species of Asterodiscides (Echinodermata, Asteroidea, Asteroidiscididae) from the tropical southwest Pacific, and the biogeography of the genus revisited
Asterodiscididae	Asterodiscides	cherbonnieri	Asterodiscides cherbonnieri	50	110	Madagascar	Six new species of Asterodiscides A.M.Clark (Echinodermata, Asteroidea), with a discussion of the origin and distribution of the Asterodiscidae and other "amphi-Pacific" echinoderms, An Index of Names of Recent Asteroidea - Pt.2: Valvatida
Asterodiscididae	Asterodiscides	crosnieri	Asterodiscides crosnieri	150	150	Madagascar	Six new species of Asterodiscides A.M.Clark (Echinodermata, Asteroidea), with a discussion of the origin and distribution of the Asterodiscidae and other "amphi-Pacific" echinoderms, An Index of Names of Recent Asteroidea - Pt.2: Valvatida
Asterodiscididae	Asterodiscides	culcitulus	Asterodiscides culcitulus	30	180	Between Shark Bay and Mandurah, W Australia (25-33S, 113-115E), Inc Houtman Abrolhos Is	A new family of Asteroidea (Echinodermata), with the description of five new species and one new subspecies of Asterodiscides, Field Guide to Shallow Water Seastars of Australia
Asterodiscididae	Asterodiscides	elegans	Asterodiscides elegans	0	123	Southernmost China, Philippines - NE Australia?, S Vietnam, W to Natal/Seychelles	The Echinoderms of Southern China, The Echinoderms of Southern Africa, Starfishes of the Philippine Seas and Adjacent Waters, A new family of Asteroidea (Echinodermata), with the description of five new species and one new subspecies of Asterodiscides, Sea Stars and Their Macrosymbionts in the bay of Nhatrang, Southern Vietnam, Echinoderm Fauna of the South China Sea: An Inventory and Analysis of…
Asterodiscididae	Asterodiscides	fourmanoiri	Asterodiscides fourmanoiri	55	110	Oman Sea, Madagascar	The first report of Asterodiscides fourmanoiri (Echinodermata: Asteroidea) from the North Coast of Oman Sea, Iran, Six new species of Asterodiscides A.M.Clark (Echinodermata, Asteroidea), with a discussion of the origin and distribution of the Asterodiscidae and other "amphi-Pacific" echinoderms, An Index of Names of Recent Asteroidea - Pt.2: Valvatida
Asterodiscididae	Asterodiscides	grayi	Asterodiscides grayi	20	108	Moreton Bay, NE Australia, Norfolk Is, Kermadacs, Japan	NIWA - Echinodermata:Asteroidea (Sea Stars) Order Valvatida, A new family of Asteroidea (Echinodermata), with the description of five new species and one new subspecies of Asterodiscides
Asterodiscididae	Asterodiscides	helonotus	Asterodiscides helonotus	18	81	Sirun Is, nr Siasi, Sulu Archipelago, Philippine Is to SW tip of Japan	Starfishes of the Philippine Seas and Adjacent Waters, A new family of Asteroidea (Echinodermata), with the description of five new species and one new subspecies of Asterodiscides, Echinoderm Fauna of the South China Sea: An inventory and analysis of distribution patterns
Asterodiscididae	Asterodiscides	lacrimulus	Asterodiscides lacrimulus	75	175	Off Socotra, Indian Ocean, NW Arabian Sea	A new family of Asteroidea (Echinodermata), with the description of five new species and one new subspecies of Asterodiscides, Six new species of Asterodiscides A.M.Clark (Echinodermata, Asteroidea), with a discussion of the origin and distribution of the Asterodiscidae and other "amphi-Pacific" echinoderms, An Index of Names of Recent Asteroidea - Pt.2: Valvatida
Asterodiscididae	Asterodiscides	macroplax	Asterodiscides macroplax	7	100	West Australia and NW Australia, Houtman Abrolhos	Six new species of Asterodiscides A.M.Clark (Echinodermata, Asteroidea), with a discussion of the origin and distribution of the Asterodiscidae and other "amphi-Pacific" echinoderms, Field Guide to Shallow Water Seastars of Australia, Zoological Catalogue of Australia 33: Echinodermata
Asterodiscididae	Asterodiscides	multispinus	Asterodiscides multispinus	23	28	NNE Townsville, Queensland	Six new species of Asterodiscides A.M.Clark (Echinodermata, Asteroidea), with a discussion of the origin and distribution of the Asterodiscidae and other "amphi-Pacific" echinoderms, Field Guide to Shallow Water Seastars of Australia
Asterodiscididae	Asterodiscides	pinguiculus	Asterodiscides pinguiculus	7	27	Shark Bay to Exmouth Gulf, W Australia. Exmouth Gulf record noted as actually A.macroplax	A new family of Asteroidea (Echinodermata), with the description of five new species and one new subspecies of Asterodiscides, Field Guide to Shallow Water Seastars of Australia
Asterodiscididae	Asterodiscides	soleae	Asterodiscides soleae	20	80	Houtman Abrolhos, W and NW Australia, Dampier Archipelago. New Caledonia, Northern islands of Hawaiian chain probably wrong	Six new species of Asterodiscides A.M.Clark (Echinodermata, Asteroidea), with a discussion of the origin and distribution of the Asterodiscidae and other "amphi-Pacific" echinoderms, A photographic guide to the benthic flora and fauna from mesophotic coral ecosystems in the Papah?naumoku?kea Marine National Monument, Field Guide to Shallow Water Seastars of Australia
Asterodiscididae	Asterodiscides	truncatus	Asterodiscides truncatus	14	804	S and SE Australia, N New Zealand, Raoul Is, Kermadac Group, NSW to Western End of Great Australian Bight, Tasmania, New Caledonia	NIWA - Echinodermata:Asteroidea (Sea Stars) Order Valvatida, Deep-Sea Echinoderms of New Zealand, The Echinoderm Fauna of Australia, Asterodiscus truncatus (Coleman, 1911) A new record for Tasmanian Waters, A new family of Asteroidea (Echinodermata), with the description of five new species and one new subspecies of Asterodiscides, Field Guide to Shallow Water Seastars of Australia, The East Paci…
Asterodiscididae	Asterodiscides	tuberculosus	Asterodiscides tuberculosus	59	396	Laysan and Kauai Is, Hawaii	The Starfishes of the Hawaiian Islands, A new family of Asteroidea (Echinodermata), with the description of five new species and one new subspecies of Asterodiscides
Asteropseidae	Asteropsis	carinifera	Asteropsis carinifera	0	59	Throughout Indo-pacific and from Gulf of California to Panama, Calrion , Malpelo and Galapagos, Arabian Gulf, Sri Lanka, East Indies, S Minerva Reef, Hawaii, Great Barrier Reef, New Caledonia to Okinawa, Riu-kiu Is, Taiwan, Kenya, Mozambique, Zanzibar, Red Sea, North Queensland, Tuamotu Archipelago, Marquesas Is, Line Is. San Pedro to Galapagos Is, Banda and Flores Sea, Palau, Throughout South Ch…	A Field Guide to Sea Stars and other Echinoderms of Galapagos, Illustrated Identification Guide to the Echinoderm Fauna of the Western Arabian Gulf, The Echinoderms of Southern China, NIWA - Echinodermata:Asteroidea (Sea Stars) Order Valvatida, The Starfishes of the Hawaiian Islands, BM(NH) Great Barrier Reef Expedition 1928-9 Asteroidea, Revision of Taiwan Starfish, with description of Ten New R…
Myxasteridae	Asthenactis	australis	Asthenactis australis	1800	1800	SW corner S Island, New Zealand, S Tasmania, Australia	NIWA Echinodermata: Asteroidea Pt 3: Velatida, Spiulosida,Forcipulatida, Brisingida
Myxasteridae	Asthenactis	fisheri	Asthenactis fisheri	1463	1463	N Coast of Oregon	Bathymetric Distribution of Sea Stars (Asteroidea) off the Northern Oregon Coast
Myxasteridae	Asthenactis	papyraceus	Asthenactis papyraceus	519	1830	Pailolo Channel, S Oahu, Hawaii	The Starfishes of the Hawaiian Islands, An Index of Names of Recent Asteroidea: Pt.3. Velatida and Spinulosida
Goniasteridae	Astroceramus	brachyactis	Astroceramus brachyactis	421	1066	E Cuba, NE Colombia, Venezuela	Starfishes of the Atlantic, A new species of the genus Astroceramus (Echinodermata, Asteroidea, Goniasteridae) from the Ogasawara Islands, Japan.
Goniasteridae	Astroceramus	cadessus	Astroceramus cadessus	299	299	Maldives	New genera, species and occurrence records of Goniasteridae (Asteroidea; Echinodermata) from the Indian Ocean, A new species of the genus Astroceramus (Echinodermata, Asteroidea, Goniasteridae) from the Ogasawara Islands, Japan.
Goniasteridae	Astroceramus	callimorphus	Astroceramus callimorphus	232	503	Pailolo Channel between Molokai and Maui Is, Hawaii, Kona, Kahoolawe, East French Frigate Shoals	The Starfishes of the Hawaiian Islands, New species, corallivory, in situ video observations and overview of the Goniasteridae (Valvatida, Asteroidea) in the Hawaiian Region, A new species of the genus Astroceramus (Echinodermata, Asteroidea, Goniasteridae) from the Ogasawara Islands, Japan.
Goniasteridae	Astroceramus	denticulatus	Astroceramus denticulatus	643	1086	Kermadec Rise, NE New Zealand	NIWA Echinodermata: Asteroidea Pt 3: Velatida, Spiulosida,Forcipulatida, Brisingida, A new species of the genus Astroceramus (Echinodermata, Asteroidea, Goniasteridae) from the Ogasawara Islands, Japan.
Goniasteridae	Astroceramus	eleaumei	Astroceramus eleaumei	331	491	Madagascar	New genera, species and occurrence records of Goniasteridae (Asteroidea; Echinodermata) from the Indian Ocean, A new species of the genus Astroceramus (Echinodermata, Asteroidea, Goniasteridae) from the Ogasawara Islands, Japan.
Goniasteridae	Astroceramus	fisheri	Astroceramus fisheri	409	519	S India and Indonesia (Halmahera Is)	New genera, species and occurrence records of Goniasteridae (Asteroidea; Echinodermata) from the Indian Ocean, A new species of the genus Astroceramus (Echinodermata, Asteroidea, Goniasteridae) from the Ogasawara Islands, Japan.
Goniasteridae	Astroceramus	kintana	Astroceramus kintana	455	614	NE Glorioso Is, W of Mayotte	New genera, species and occurrence records of Goniasteridae (Asteroidea; Echinodermata) from the Indian Ocean, A new species of the genus Astroceramus (Echinodermata, Asteroidea, Goniasteridae) from the Ogasawara Islands, Japan.
Goniasteridae	Astroceramus	lionotus	Astroceramus lionotus	265	407	NE Point Tagolo, N Mindanao, S of Sulawesi, New Caledonia, Banda and Flores Sea	Starfishes of the Philippine Seas and Adjacent Waters, Phylogeny, evolution, and biodiversity of the Goniasteridae (Asteriodea; Echinodermata), The holothuroids, echinoids and asteroids (echinodermata) collected by the Snellius-II expedition, A new species of the genus Astroceramus (Echinodermata, Asteroidea, Goniasteridae) from the Ogasawara Islands, Japan, The holothuroids, echinoids and astero…
Goniasteridae	Astroceramus	sphaeriostictus	Astroceramus sphaeriostictus	294	294	NE Jolo light, Jolo, Sulu Archipelago	Starfishes of the Philippine Seas and Adjacent Waters, A new species of the genus Astroceramus (Echinodermata, Asteroidea, Goniasteridae) from the Ogasawara Islands, Japan.
Freyellidae	Astrocles	actinodetus	Astrocles actinodetus	2869	4200	Off Coast of BC, Kamchatka Opposite Avacha Bay, Sea of Okhotsk, S Kuril Is	Sea Stars of British Colombia, Southeast Alaska and Puget Sound, Sea Stars (Asteroidea) from the USSR Seas, Asteroidea of the North Pacific and Adjacent Waters Vol 2, Deep-sea echinoderms of the Sea of Okhotsk
Ophidiasteridae	Astroglypha	passiflora	Astroglypha passiflora	198	549	Bahamas, Straits of Florida, Irving Bank, Gulf of Mexico, Yucatan Channel, Puerto Rico	The East Pacific/South Pacific Boundary: New taxa and occurrences from Rapa Nui (Easter Island), New Caledonia and adjacent regions
Ophidiasteridae	Astroglypha	pyramidata	Astroglypha pyramidata	305	788	New Caledonia and Norfolk Ridge	The East Pacific/South Pacific Boundary: New taxa and occurrences from Rapa Nui (Easter Island), New Caledonia and adjacent regions
Brisingidae	Astrolirus	panamensis	Astrolirus panamensis	48	2418	Punta Santo Tomas, Baja California, off Sonora, Mexico and Panama and from Cocos, Mapelo and Galapagos Is, Oregon and Pacific North West	Sea Stars of British Colombia, Southeast Alaska and Puget Sound, Echinoderm Fauna of the Galapagos Islands, Classification and Distribution of the Central Eastern Pacific Echinoderms, An index of names of recent Asteroidea-Part 4: Forcipulatida and Brisingida
Brisingidae	Astrolirus	patricki	Astrolirus patricki	1458	2125	Seamounts of the NW Pacific Ocean	A new sponge-associated starfish, Astrolirus patricki sp. nov. (Asteroidea: Brisingida: Brisingidae), from the northwestern Pacific seamounts
Astropectinidae	Astromesites	compactus	Astromesites compactus	3	540	E Coast from N Cape to E Great Barrier Is, Verde Is, Mindoro, Philippines, New South Wales, Victoria, Bass Strait, nr Sumba, S Luzon, Flores and Banda Sea	NIWA - Echinodermata:Asteroidea, Order Paxillosida/Notomyotida, Starfishes of the Philippine Seas and Adjacent Waters, The holothuroids, echinoids and asteroids (echinodermata) collected by the Snellius-II expedition, Echinoderm Fauna of the South China Sea: An inventory and analysis of distribution patterns
Astropectinidae	Astromesites	primigenius	Astromesites primigenius	55	770	Cuvier Is, Bay of Plenty, North Is, New Zealand, Christchurch area S to Snares and Auckland Is, E of New Zealand, Chatham Rise, Chatham and Bounty Is	NIWA - Echinodermata:Asteroidea, Order Paxillosida/Notomyotida
Astropectinidae	Astromesites	regis	Astromesites regis	944	946	Three Kings Islands, N of New Zealand	NIWA - Echinodermata:Asteroidea, Order Paxillosida/Notomyotida
Asteriidae	Astrometis	sertulifera	Astrometis sertulifera	0	156	Gulf of California to Santa Barbara, California, Vancouver Island, Cedros Is, Baja, California, Galapagos, Lobos de Afuera Is, Peru	Asteroidea of the North Pacific and Adjacent Waters Vol 2, Echinoderm Fauna of the Galapagos Islands, Classification and Distribution of the Central Eastern Pacific Echinoderms, An index of names of recent Asteroidea - Part 4: Forcipulatida and Brisingida
Goniasteridae	Astropatricia	marita	Astropatricia marita	1760	1765	E of N New Zealand, near margin of Havre Trough	NIWA Echinodermata: Asteroidea Pt 3: Velatida, Spiulosida,Forcipulatida, Brisingida
Astropectinidae	Astropecten	acanthifer	Astropecten acanthifer	27	256	Philippines, Banda Sea	Les asteries (Echinodermes) du Plateau de la Sonde (Indonesia), The Asteroidea of H.M.S. Challenger Expedition, pt. 2. Astropectinidae, Echinoderm fauna of the South China Sea: an inventory and analysis of distribution patterns
Astropectinidae	Astropecten	acutiradiatus	Astropecten acutiradiatus	35	66	Venezuela to Rio de Janiero Province, Brazil	Starfishes of the Atlantic
Astropectinidae	Astropecten	africanus	Astropecten africanus	3	100	Dakar to Angola, Anguin Bank	Starfishes of the Atlantic, Discovery Reports Vol XX Asteroidea, Astropecten des cotes occidentales d'Afrique
Astropectinidae	Astropecten	alligator	Astropecten alligator	22	574	Florida to northern Brazil, Southern Georgia, North Carolina, the Bahamas, Florida, Honduras, Nicaragua Colombia, and Brazil - S to state of Paraiba	Starfishes of the Atlantic, West Indian Starfishes, Taxonomic guide and historical review of starfishes in northeastern Brazil (Echinodermata, Asteroidea)
Astropectinidae	Astropecten	americanus	Astropecten americanus	55	540	Gulf of Mexico, Off Cape Hatteras and Off Guyana, N to New England	Starfishes from the Caribbean and the Gulf of Mexico, Starfishes of the Atlantic, West Indian Starfishes, Sea Stars of North Carolina
Astropectinidae	Astropecten	anacanthus	Astropecten anacanthus	125	280	Durban Area, South Africa	The Echinoderms of Southern Africa
Astropectinidae	Astropecten	andersoni	Astropecten andersoni	0	18	Sunda Plateau, Just N of Jakarta, South China Sea, Sri Lanka, Timor	Les asteries (Echinodermes) du Plateau de la Sonde (Indonesia), Echinoderm Fauna of the South China Sea: An inventory and analysis of distribution patterns, An Index of Names of Recent Asteroidea - Pt.1: Paxillosida + Notomyotida
Astropectinidae	Astropecten	antillensis	Astropecten antillensis	3	278	Gulf of Mexico, West Indies to Brazil	Starfishes of the Atlantic, West Indian Starfishes
Astropectinidae	Astropecten	aranciacus	Astropecten aranciacus	1	180	Spain, Portugal, Mediterranean, to Angola, Canary Islands	Starfishes of the Atlantic, The echinoderm (Deuterostomia) fauna of the Aegean Sea, and comparison with those of the neighbouring seas
Astropectinidae	Astropecten	armatus	Astropecten armatus	0	302	San Pedro California to Ecuador, Galapagos Islands, Lobos Afuera Is, Peru	Asteroidea of the North Pacific and Adjacent Waters, Intertidal Invertebrates of California, A Field Guide to the Sea Stars and other Echinoderms of Galapagos, Composition and distribution of the Central eastern Pacific echinoderms, An Index of Names of Recent Asteroidea - Pt.1: Paxillosida + Notomyotida
Astropectinidae	Astropecten	articulatus	Astropecten articulatus	0	182	Chesapeake Bay to Colombia, inc Gulf of Mexico, Cape Hatteras and Cuba, Yucatan, Bahama Is, Jamaica, Dominica, Puerto Rico, St Thomas, Martinique, Lesser Antillies, Uruguay	Starfishes from the Caribbean and the Gulf of Mexico, Starfishes of the Atlantic, Echinoderms of Florida and the Caribbean: Sea Stars, Sea Urchin, and Allies, West Indian Starfishes, Echinoderms from the Bahama Islands, Sea Stars of North Carolina
Astropectinidae	Astropecten	bandanus	Astropecten bandanus	115	204	Banda Sea, Port Hedland - W Australia	Die Asteriden der Siboga-Expedition. 1. Die Gattung Astropecten und ihre Stammesgeschichte, Zoological Catalogue of Australia 33: Echinodermata
Astropectinidae	Astropecten	bengalensis	Astropecten bengalensis	9	122	South China Sea, Singapore, Vietnam, SE India, Andaman Sea, Bay of Bengal, Sri Lanka	Diversity assessment of echinoderms from Mudasalodai and Pazhayar in the southeast coast of India, ECHINODERM FAUNA OF THE SOUTH CHINA SEA: AN INVENTORY AND ANALYSIS OF DISTRIBUTION PATTERNS, Astropecten species recorded for Singapore, chinoderm Fauna of Thailand: History and Inventory Reviews, An Index of Names of Recent Asteroidea - Pt.1: Paxillosida + Notomyotida
Astropectinidae	Astropecten	benthophilus	Astropecten benthophilus	1408	1408	Cocos Regellados Is	Composition and distribution of the Central eastern Pacific echinoderms
Astropectinidae	Astropecten	bispinosus	Astropecten bispinosus	1	245	Mediterranean, Atlantic Ocean around Med, Azores	Astropecten of the Mediterranean Sea, The echinoderm (Deuterostomia) fauna of the Aegean Sea, and comparison with those of the neighbouring seas, An Index of Names of Recent Asteroidea - Pt.1: Paxillosida + Notomyotida
Astropectinidae	Astropecten	brasiliensis	Astropecten brasiliensis	7	45	Brazil, Uruguay, Argentina, off Bahia, Bay of Rio de Janeiro, Fernando Noronha, N and E Coast of S America, St Vincent, Surinam, Rio Grande do Norte	Starfishes of the Atlantic, West Indian Starfishes, Taxonomic guide and historical review of starfishes in northeastern Brazil
Astropectinidae	Astropecten	brevispinus	Astropecten brevispinus	631	631	Sagami Bay, Japan, South of Yeddo	The Asteroidea of H.M.S. Challenger Expedition, pt. 2. Astropectinidae, A descriptive monograph of Japanese Asteroidea
Astropectinidae	Astropecten	californicus	Astropecten californicus	18	446	Bodega Head California to Lower California	Asteroidea of the North Pacific and Adjacent Waters
Astropectinidae	Astropecten	carcharicus	Astropecten carcharicus	2	15	Shark Bay, W Australia, Sunda Plateau, just N of Jakarta, Java	The Echinoderm Fauna of Australia, Les asteries (Echinodermes) du Plateau de la Sonde (Indonesia), An Index of Names of Recent Asteroidea - Pt.1: Paxillosida + Notomyotida, Zoological Catalogue of Australia 33: Echinodermata
Astropectinidae	Astropecten	caribemexicanensis	Astropecten caribemexicanensis	49	51	Gulf of Mexico, N of Yucatan	Un nuevo asteroideo del Caribe Mexicano Astropecten caribemexicanensis sp. nov. y comparacion con la especies afin Astropecten nitidus Verrill
Astropectinidae	Astropecten	celebensis	Astropecten celebensis	394	472	Indo-Malayan Region, Sulawesi, Norfolk Is, Tasman Sea, Indonesia	NIWA - Echinodermata:Asteroidea, Order Paxillosida/Notomyotida, An Index of Names of Recent Asteroidea - Pt.1: Paxillosida + Notomyotida
Astropectinidae	Astropecten	cingulatus	Astropecten cingulatus	11	1350	North Carolina and Cape Hatteras to northern Brazil, West Africa, Port Elizabeth/Durban, South Africa, Mozambique, Uruguay	Starfishes from the Caribbean and the Gulf of Mexico, Starfishes of the Atlantic, The Echinoderms of Southern Africa, West Indian Starfishes, Sea Stars of North Carolina, An Index of Names of Recent Asteroidea - Pt.1: Paxillosida + Notomyotida
Astropectinidae	Astropecten	dubiosus	Astropecten dubiosus	53	260	North Cape, along E Coast as far as Mayor Is, Bay of Plenty, New Zealand	NIWA - Echinodermata:Asteroidea, Order Paxillosida/Notomyotida, Deep-Sea Echinoderms of New Zealand
Astropectinidae	Astropecten	duplicatus	Astropecten duplicatus	0	550	Gulf of Mexico and Caribbean, Florida and N to Cape Hatteras/N Carolina and northern Brazil, Bahamas	Starfishes from the Caribbean and the Gulf of Mexico, Starfishes of the Atlantic, Echinoderms of Florida and the Caribbean: Ses Stars, Sea Urchin, and Allies, West Indian Starfishes, Echinoderms from the Bahama Islands, Sea Stars of North Carolina
Astropectinidae	Astropecten	eremicus	Astropecten eremicus	969	1346	S Luzon to Surigao Sea, Leyte, Mindanao	Starfishes of the Philippine Seas and Adjacent Waters
Astropectinidae	Astropecten	eucnemis	Astropecten eucnemis	0	900	Philippine Islands, Samar, Masbate, Talajit, Panay, Sulu Arc, Banda and Flores Sea	Starfishes of the Philippine Seas and Adjacent Waters, ECHINODERM FAUNA OF THE SOUTH CHINA SEA: AN INVENTORY AND ANALYSIS OF DISTRIBUTION PATTERNS, The holothuroids, echinoids and asteroids (echinodermata) collected by the Snellius-II expedition
Astropectinidae	Astropecten	euryacanthus	Astropecten euryacanthus			Nicobar Islands, Sandbanks in north Bay of Bengal	Shallow water Indo-West Pacific Echinoderms, Fortasatte kritiske og beskrivende Bidrag til Kundskab om Sostjernerne (Asteriderne), An account of the shallow-water Asteroidea. Echinoderma of the Indian Museum
Astropectinidae	Astropecten	exiguus	Astropecten exiguus	232	384	Gulf of Panama	Asteroidea. Memoirs of the Museum of Comparative Zoology at Harvard. 32, An Index of Names of Recent Asteroidea - Pt.1: Paxillosida + Notomyotida
Astropectinidae	Astropecten	exilis	Astropecten exilis	30	60	Natal Coast?, Seychelles, Mahe Is	The Echinoderms of Southern Africa, Les asterides (Echinodermes) du centre-ouest de l'ocean lndien (Seychelles, Maldives et iles Mineures), An Index of Names of Recent Asteroidea - Pt.1: Paxillosida + Notomyotida
Astropectinidae	Astropecten	fragilis	Astropecten fragilis	0	203	Isla San Pedro Nolasco in Gulf of California and from Panama to Zorritos, Peru and Galapagos	Echinoderm Fauna of the Galápagos Islands, Composition and distribution of the Central eastern Pacific echinoderms
Astropectinidae	Astropecten	granulatus	Astropecten granulatus	0	234	Arafura Sea, Aru Is, Thursday Is, Luzon, Ssp natalensis Mossel Bay, Port Elizabeth, Durban, Philippine, Coast of NE and NW Australia, E Africa/Madagascar, Gulf of Thailand and Andaman Sea, Gulf of Carpentaria	Starfishes of the Philippine Seas and Adjacent Waters, The Echinoderm Fauna of the Torres Strait, The Echinoderms of Southern Africa , BM(NH) Great Barrier Reef Expedition 1928-9 Scientific Reports: Asteroidea, The Asteroids of Marinduque Island, The Echinoderm Fauna of Australia, A new genus and species of commensal scaleworm (Polychaeta: Polynoidae) from Broome, Western Australia, Echinoderm fa…
Astropectinidae	Astropecten	griegi	Astropecten griegi	238	849	Andaman Islands, South coast of India, Maldives	An Index of Names of Recent Asteroidea - Pt.1: Paxillosida + Notomyotida
Astropectinidae	Astropecten	gruveli	Astropecten gruveli	9	64	West Africa, Sierra Leone to Angola	Starfishes of the Atlantic
Astropectinidae	Astropecten	hawaiiensis	Astropecten hawaiiensis	50	133	Hawaii	Starfishes of the Philippine Seas and Adjacent Waters, An Index of Names of Recent Asteroidea - Pt.1: Paxillosida + Notomyotida
Astropectinidae	Astropecten	hemprichi	Astropecten hemprichi	0	10	Is of W Indian Ocean, E Africa and Madagascar, Red Sea, SE Arabia, Arabian Gulf, Ceylon to E Indies, Durban and Lourenco Marques area, South Africa, Marine Biodiversity of La Reunion Island: Echinoderms, N coast Persian Gulf	Illustrated Identification Guide to the Echinoderm Fauna of the Western Arabian Gulf, The Echinoderms of Southern Africa, Community structure of Echinoderms in littoral zone of the Red Sea Coast of Egypt, Report on a Collection of Echinoderms from the Neigh­ bourhood of Zanzibar, Studies on faunal diversity and Coral Reef Ecosystems of Palk Bay, Morphological identification and phylogenetic analy…
Astropectinidae	Astropecten	hermatophilus	Astropecten hermatophilus	15	1500	Azores, West Africa, Canary Is	Starfishes of the Atlantic, An Index of Names of Recent Asteroidea - Pt.1: Paxillosida + Notomyotida
Astropectinidae	Astropecten	huepferi	Astropecten huepferi	15	30	Sierra Leone to Angola	Starfishes of the Atlantic
Astropectinidae	Astropecten	ibericus	Astropecten ibericus	33	146	Southern Spain to Gulf of Guinea, Mauritania	Starfishes of the Atlantic, Echinoderms of the Mauritanian Deep-Sea Waters
Astropectinidae	Astropecten	imbellis	Astropecten imbellis	182	210	Philippines, poss also Suruga Bay, Japan	The Asteroidea of H.M.S. Challenger Expedition, pt. 2. Astropectinidae
Astropectinidae	Astropecten	indicus	Astropecten indicus	0	196	SE Arabia, Arabian Gulf, W India, Pakistan, E Indies, N Coast Persian Gulf, Singapore, Brunei, Phuket, Indonesia, Tropical Queensland from Townsville to Ball Bay, Andaman Sea and Gulf of Thailand, Sri Lanka, Molucca Is	Illustrated Identification Guide to the Echinoderm Fauna of the Western Arabian Gulf, Morphological identification and phylogenetic analysis of Asteroidea in the northern coast of the Persian Gulf, DIET AND FEEDING IN THE SEA STAR ASTROPECTEN INDICUS (DO?DERLEIN, 1888), Phylogenetic relationships in the genus Astropecten Gray (Paxillosida: Astropectinidae) on a global scale: molecular evidence fo…
Astropectinidae	Astropecten	inutilis	Astropecten inutilis	66	66	Mangalore, Malabar Coast	An account of the shallow-water Asteroidea. Echinoderma of the Indian Museum.
Astropectinidae	Astropecten	irregularis	Astropecten irregularis	3	1829	Atlantic Ocean, Nowegrian Coast from Lofoten Islands S to Morocco, Great Britain, Mediterranean, Varanger Fjord, (ssp pontoporeus West and S Africa, Luderitz Bay to Port Elizabeth Area)	Sea Stars (Asteroidea) from the USSR Seas, MCS The Echinoderms of the British Isles, Discovery Reports Vol XX Asteroidea, Starfishes of the Atlantic, The Echinoderms of Southern Africa, MCS: The Echinoderms of the British Isles, Discovery Reports Vol XX Asteroidea, Handbook of the Marine Fauna of North-West Europe, The echinoderm (Deuterostomia) fauna of the Aegean Sea, and comparison with those …
Astropectinidae	Astropecten	jarli	Astropecten jarli	36	170	W Africa, Cape Verde Is + Senegambia to Angola	Astropecten des cotes occidentales d'Afrique, An Index of Names of Recent Asteroidea - Pt.1: Paxillosida + Notomyotida
Astropectinidae	Astropecten	javanicus	Astropecten javanicus	3	8	Sunda Plateau, just N of Jakarta	Les asteries (Echinodermes) du Plateau de la Sonde (Indonesia)
Astropectinidae	Astropecten	jonstoni	Astropecten jonstoni	1	90	Mediterranean	Astropecten of the Mediterranean Sea, The echinoderm (Deuterostomia) fauna of the Aegean Sea, and comparison with those of the neighbouring seas
Astropectinidae	Astropecten	kagoshimensis	Astropecten kagoshimensis	39	110	Kagoshima, Japan, Tosa Bay, Honshu, Misaki, Suruga, Shimabara, Kagoshima, Japan, Tosa Bay, Honshu, Misaki, Suruga, Shimabara, N South China Sea, E Korea	Notes pour servir a l'histoire des Echinodermes. VII. Mémoires de la Société de Physique et d'Historie Naturelle de Genève, A descriptive monograph of Japanese Asteroidea, An Index of Names of Recent Asteroidea - Pt.1: Paxillosida + Notomyotida, A Systematic Study on the Asteroidea in the East Sea, Korea, Echinoderm fauna of the South China Sea: an inventory and analysis of distribution patterns
Astropectinidae	Astropecten	karankawai	Astropecten karankawai	20	600	Gulf of Mexico	Morphological comparison of Astropecten cingulatus and a new species of Astropecten (Paxillosida, Astropectinidae) from the Gulf of Mexico
Astropectinidae	Astropecten	latespinosus	Astropecten latespinosus			Japan, Awa, Sagami, Fushiki, Tagoma	A descriptive monograph of Japanese Asteroidea, Asteriden gesammelt von Herrn Stabsarzt Dr. Sander auf der Reise SMS “Prinz Adalbert”, Effects of Sediment and Depth on Species Composition of Starfishes (Asteroidea) in Wakasa Bay, Japan Sea
Astropectinidae	Astropecten	leptus	Astropecten leptus	80	650	French Guinea to S Africa, east to Natal and Durban Area	Starfishes of the Atlantic, The Echinoderms of Southern Africa
Astropectinidae	Astropecten	liberiensis	Astropecten liberiensis	5	30	N Senegal to Cameroon	Starfishes of the Atlantic
Astropectinidae	Astropecten	longibrachius	Astropecten longibrachius	450	580	Reunion Island	Les asterides (Echinodermata) récoltes autour de l'île de la Réunion par le N.O. "Marion-Dufresne" en 1982, Marine Biodiversity of La Reunion Island: Echinoderms
Astropectinidae	Astropecten	luzonicus	Astropecten luzonicus	213	431	S Luzon, Philippine Is	Starfishes of the Philippine Seas and Adjacent Waters, Echinoderm Fauna of the South China Sea: An inventory and analysis of distribution patterns
Astropectinidae	Astropecten	malayanus	Astropecten malayanus	216	216	Southern part of South China Sea, near Timor, Indonesia	Echinoderm fauna of the South China Sea: an inventory and analysis of distribution patterns, Die Asteriden der Siboga-Expedition. 1. Die Gattung Astropecten und ihre Stammesgeschichte., An Index of Names of Recent Asteroidea - Pt.1: Paxillosida + Notomyotida
Astropectinidae	Astropecten	mamillatus	Astropecten mamillatus	7	97	Togo (Lome/Ancheco), Cape Palmas, Liberia, Kitta, Gold Coast, Angola	Echinoderma I. Asteroidea, Ophiuroidea et Echinoidea, An Index of Names of Recent Asteroidea - Pt.1: Paxillosida + Notomyotida
Astropectinidae	Astropecten	marginatus	Astropecten marginatus	6	130	NE S America TO 27S in Brazil, Puerto Rico, French Guyana, Rio Grande do Norte, Atlantic Venezuela, Puerto Rico	Starfishes from the Caribbean and the Gulf of Mexico, Starfishes of the Atlantic, West Indian Starfishes, The Asteroids of the Coastal Waters of Surinam, Echinoderm from Brazil: Historical re- search and the current state of biodiversity knowledge, Ecological observations on two Puerto-Rican echinoderms, Mellita lata and Astropecten marginatus
Astropectinidae	Astropecten	mauritianus	Astropecten mauritianus	9	124	Mauritius, Sri Lanka, Bay of Bengal, Madrass, Orissa Coast, Ganjam Coast	A synopsis of the genera and species of the class Hypostoma (Asterias, Linnaeus), An account of the shallow-water Asteroidea
Astropectinidae	Astropecten	mcedwardi	Astropecten mcedwardi	30	60	Gulf of Mexico and East Florida Shelf - Georgia to Louisiana	A new species of Astropecten (Echinodermata: Asteroidea: Paxillosida: Astropectinidae) and a comparison of the Astropecten species from the Gulf of Mexico and the East Florida Shelf
Astropectinidae	Astropecten	michaelseni	Astropecten michaelseni	6	51	Ghana, Sierra Leone, West African Coast from Liberia to Angola	Prdiminaires à une étude écologique de la baie de Pointe-Noire, Synopsis of copepods associated with asteroid echinoderms, including new species from the Moluccas, Echinoderma I. Asteroidea, Ophiuroidea et Echinoidea, An Index of Names of Recent Asteroidea - Pt.1: Paxillosida + Notomyotida
Astropectinidae	Astropecten	minadensis	Astropecten minadensis	0	13	Palawan, Samar, Mindanao	Starfishes of the Philippine Seas and Adjacent Waters
Astropectinidae	Astropecten	monacanthus	Astropecten monacanthus	0	94	E Africa, Madagacar to Arabian Gulf. Maldive area to China and S Japan, Philippines, Indonesia and N Australia, Tonga, Kelso Bank N of Lord Howe Is, Gulf of Thailand and Andaman Sea, Gulf of Carpentaria, Houtman Abrolhos	Illustrated Identification Guide to the Echinoderm Fauna of the Western Arabian Gulf, The Echinoderms of Southern China, NIWA - Echinodermata:Asteroidea, Order Paxillosida/Notomyotida, ECHINODERM FAUNA OF THE SOUTH CHINA SEA: AN INVENTORY AND ANALYSIS OF DISTRIBUTION PATTERNS, Systematics and zoogeography of Asteroidea (Echinodermata) from Inhaca Island, Mozambique, Intertidal Echinoderms (Astroi…
Astropectinidae	Astropecten	novaeguineae	Astropecten novaeguineae	0	88	Kupang Bay, Timor, Kau Bay, Halmahera, New Guinea, Singapore, Indonesia, Moluccas	Die Asteriden der Siboga-Expedition. 1. Die Gattung Astropecten und ihre Stammesgeschichte, Echinoderm fauna of the South China Sea: an inventory and analysis of distribution patterns, Biological results of the Snellius expedition: XXIX. Echinodermata, Asteroidea, THE ASTEROID FAUNA (ECHINODERMATA) OF SINGAPORE, An Index of Names of Recent Asteroidea - Pt.1: Paxillosida + Notomyotida
Astropectinidae	Astropecten	ornatissimus	Astropecten ornatissimus	9	366	Guadalupe and Cerros Is, Lower California N to Santa Catalina Is, San Pedro Cali, S to Acapulco	Asteroidea of the North Pacific and Adjacent Waters, Composition and distribution of the Central eastern Pacific echinoderms
Astropectinidae	Astropecten	orsinii	Astropecten orsinii			Red Sea and Gulf of Suez	Echinoderms from the Gulf of Suez and the northern Red Sea
Astropectinidae	Astropecten	pedicellaris	Astropecten pedicellaris	620	620	Sulu Sea, Cagayan Is	Starfishes of the Philippine Seas and Adjacent Waters
Astropectinidae	Astropecten	platyacanthus	Astropecten platyacanthus	1	64	Mediterranean + Azores	Astropecten of the Mediterranean Sea, The echinoderm (Deuterostomia) fauna of the Aegean Sea, and comparison with those of the neighbouring seas, An Index of Names of Recent Asteroidea - Pt.1: Paxillosida + Notomyotida
Astropectinidae	Astropecten	polyacanthus	Astropecten polyacanthus	0	185	Red Sea to Zanzibar and Mozambique, Madagascar, Coast of Kenya, Seychelles, Sri Lanks, Mergui, Andaman, China, Japan, Philippines, Port Jackson, Australia, Admiralty Is, Aru Is, Fiji, Hawaii, Ssp from Durban area, North part of New Zealand, Norfolk Is, Kermadacs, Hong Kong, Samoa, Taiwain, Marquesas and Pitcairn Is, Banda and Flores Sea, North South China Sea, Coast of Vietnam, Gulf of Thailand a…	Colour from Hawaii Undersea Research Laboratory Archive, Starfishes of the Philippine Seas and Adjacent Waters, The Echinoderm Fauna of Australia, Illustrated Identification Guide to the Echinoderm Fauna of the Western Arabian Gulf, The Echinoderms of Southern China, The Echinoderms of Southern Africa, NIWA - Echinodermata:Asteroidea, Order Paxillosida/Notomyotida, The Starfishes of the Hawaiian …
Astropectinidae	Astropecten	preissi	Astropecten preissi	0	140	Fremantle, Kangaroo Island, St Vincent Gulf, South Australia, Shark Bay	The Echinoderm Fauna of Australia, Field Guide to Shallow Water Seastars of Australia, Zoological Catalogue of Australia 33: Echinodermata
Astropectinidae	Astropecten	productus	Astropecten productus	223	398	Pailolo Channel between Mani and Molokai Is	Colour from Hawaii Undersea Research Laboratory Archive, The Starfishes of the Hawaiian Islands
Astropectinidae	Astropecten	pugnax	Astropecten pugnax	0	40	Arabian Gulf, Seychelles	Illustrated Identification Guide to the Echinoderm Fauna of the Western Arabian Gulf, An account of the shallow-water Asteroidea, An Index of Names of Recent Asteroidea - Pt.1: Paxillosida + Notomyotida
Astropectinidae	Astropecten	pulcherrimus	Astropecten pulcherrimus	0	9	Langrange Bay, Broome, NW Australia, Mary Anne Group, WA to Bountiful Is, Gulf of Carpentaria	The Echinoderm Fauna of Australia, Field Guide to Shallow Water Seastars of Australia
Astropectinidae	Astropecten	pusillulus	Astropecten pusillulus	256	683	Oahu, Maui, Hawaii Is, Molokai Is, Pailolo channel, Hawaii, ?Maldives	The Starfishes of the Hawaiian Islands, An Index of Names of Recent Asteroidea - Pt.1: Paxillosida + Notomyotida
Astropectinidae	Astropecten	pusillus	Astropecten pusillus	15	22	Batavia, North Java, Andaman Sea, Indonesia	Echinoderm fauna of Thailand: History and inventory reviews, Echinoderm fauna of the South China Sea: an inventory and analysis of distribution patterns, Die Evertebraten aus der Sammlung des Koniglichen Naturwissenschaftlicher Vereins in Niederlandisch Indien in Batavia.
Astropectinidae	Astropecten	regalis	Astropecten regalis	2	20	8-26N, Eastern Pacific, Topolobampo (Gulf of Mexico)->Panama, Peru	Composition and distribution of the Central eastern Pacific echinoderms, Echinoderms from Peru (check paper name)
Astropectinidae	Astropecten	sanctaehelenae	Astropecten sanctaehelenae	15	60	St Helena	Starfishes of the Atlantic, The echinoderms of St. Helena (other than crinoids)
Astropectinidae	Astropecten	sarasinorum	Astropecten sarasinorum	0	20	Sri Lanka, Gulf of Manaar, Poss Borneo, southern part of South China Sea	Die Asteriden der Siboga-Expedition. 1. Die Gattung Astropecten und ihre Stammesgeschichte, Echinoderm fauna of the South China Sea: an inventory and analysis of distribution patterns, Macro Flora & Fauna of the Gulf of Mannar a checklist
Astropectinidae	Astropecten	scoparius	Astropecten scoparius	0	100	Japan, Taiwan, Northern part of South China Sea	Paralytic toxins in Taiwanese starfish Astropecten scoparius, Possible source of tetrodotoxin in the starfish Astropecten scoparius, Echinoderm Fauna of the South China Sea: An inventory and analysis of distribution patterns, Sea Stars and Brittle Stars in Japanese Waters
Astropectinidae	Astropecten	sideralis	Astropecten sideralis	7	238	San Francisco, San Pedro, Long Beach, California	Monograph of the shallow-water starfishes of the North Pacific coast from the Arctic Ocean to California
Astropectinidae	Astropecten	sinicus	Astropecten sinicus			China Sea	Die Asteriden der Siboga-Expedition. 1. Die Gattung Astropecten und ihre Stammesgeschichte.
Astropectinidae	Astropecten	spiniphorus	Astropecten spiniphorus	10	65	West Africa, Niger Delta, Congo Delta	Starfishes of the Atlantic, An Index of Names of Recent Asteroidea - Pt.1: Paxillosida + Notomyotida
Astropectinidae	Astropecten	spinulosus	Astropecten spinulosus	1	55	Mediterranean	Astropecten of the Mediterranean Sea, The echinoderm (Deuterostomia) fauna of the Aegean Sea, and comparison with those of the neighbouring seas
Astropectinidae	Astropecten	sulcatus	Astropecten sulcatus	95	121	Cocos Regellados Is	Composition and distribution of the Central eastern Pacific echinoderms
Astropectinidae	Astropecten	sumbawanus	Astropecten sumbawanus	0	36	Exmouth Gulf to Dampier Archipelago, Indonesia, Timor	Field Guide to Shallow Water Seastars of Australia, Biological results of the Snellius expedition: XXIX. Echinodermata, Asteroidea
Astropectinidae	Astropecten	tamilicus	Astropecten tamilicus	6	560	Kupang Bay, Timor, Sri Lanka, Indonesia around Sumatra, Andaman Is	An updated checklist of Echinoderms from Indian waters, Echinoderm fauna of the South China Sea: an inventory and analysis of distribution patterns, Biological results of the Snellius expedition: XXIX. Echinodermata, Asteroidea, Echinodermen von Ceylon. Bericht über die von den Herren Dres Sarasin gesammelten Asteroidea, Ophiuroidea und Echinoidea, An Index of Names of Recent Asteroidea - Pt.1: P…
Astropectinidae	Astropecten	tasmanicus	Astropecten tasmanicus	610	830	E of Lord Howe Is between 32 and 33S and 159 and 163E	NIWA - Echinodermata:Asteroidea, Order Paxillosida/Notomyotida
Astropectinidae	Astropecten	tenellus	Astropecten tenellus	267	366	S Luzon to Mindanao Sea, Philippine Is	Starfishes of the Philippine Seas and Adjacent Waters
Astropectinidae	Astropecten	timorensis	Astropecten timorensis	100	112	South Coast of Timor	Die Asteriden der Siboga-Expedition. 1. Die Gattung Astropecten und ihre Stammesgeschichte
Astropectinidae	Astropecten	triseriatus	Astropecten triseriatus	0	46	Western Australia, Emu Point to Shark Bay, SW coast, Fiji, Easter Island, Hawaii, N of Tasmania, Bass St	The Echinoderm Fauna of Australia, Shallow-Water Asterozoans of Southeastern Polynesia 1. Asteroidea, Field Guide to Shallow Water Seastars of Australia, A descriptive monograph of Japanese Asteroidea. 1, Zoological Catalogue of Australia 33: Echinodermata
Astropectinidae	Astropecten	vappa	Astropecten vappa	0	128	Jolo, Philippines, Australia, Augustus Is on northern coast, W and S to Broome and Shark Bay, E to Tasmania and Great Australian Bight, N to Lindeman Is, Queensland, Sri Lanka, Taiwan, Hainan Is to Fujian Prov, Great Barrier Reef, Thailand, both Indian Coasts, Sri Lanka, Andaman Is, Japan, South China Sea, Gulf of Thailand and Andaman Sea	Starfishes of the Philippine Seas and Adjacent Waters, The Echinoderm Fauna of Australia, The Echinoderms of Southern China, BM(NH) Great Barrier Reef Expedition 1928-9 Scientific Reports: Asteroidea, Astropecteinidae from Taiwan - Chao, Revision of Taiwan starfish (Echinodermata: Asteroidea), with description of ten new records, Records of sea star (Echinodermata, Asteroidea) diversity in a dist…
Astropectinidae	Astropecten	variegatus	Astropecten variegatus	20	50	St Helena	Starfishes of the Atlantic, The echinoderms of St. Helena (other than crinoids)
Astropectinidae	Astropecten	velitaris	Astropecten velitaris	0	165	Formosa to Sri Lanka, NW/NE Australia, Admiralty Is, Philippines, S China, Taiwan, Indonesia, (Banka Nr Sumatra) W Australia, Hawaii: Oahu Is, Hilo Bay, between Molokai and Lanai Is, Red Sea, Gulf of Thailand and Andaman Sea	Starfishes of the Philippine Seas and Adjacent Waters, The Echinoderms of Southern China, The Starfishes of the Hawaiian Islands, The Echinoderm Fauna of Australia, Les asteries (Echinodermes) du Plateau de la Sonde (Indonesia), Starfishes of the Philippine Seas and Adjacent Waters, Echinoderm Fauna of Thailand: History and Inventory Reviews
Astropectinidae	Astropecten	verrilli	Astropecten verrilli	2	488	Puento Arena to NW Corinto	Relative abundance and health of megabenthic invertebrate species on the southern California shelf in 1994, Composition and distribution of the Central eastern Pacific echinoderms
Astropectinidae	Astropectinides	callistus	Astropectinides callistus	97	426	Oahu, Molokai, Laysan, Hawaii and Maui Is, Hawaii	Colour from Hawaii Undersea Research Laboratory Archive, The Starfishes of the Hawaiian Islands
Astropectinidae	Astropectinides	ctenophora	Astropectinides ctenophora	238	271	Laysan Is, Hawaii	The Starfishes of the Hawaiian Islands
Oreasteridae	Astrosarkus	idipi	Astrosarkus idipi	67	210	Marshall Is, Palau, Reunion Is, Papua New Guinea	ASTROSARKUS IDIPI, A NEW INDO-PACIFIC GENUS AND SPECIES OF OREASTERIDAE (VALVATIDA: ASTEROIDEA) DISPLAYING EXTREME ENDOSKELETAL REDUCTION
Brisingidae	Astrostephane	acanthogenys	Astrostephane acanthogenys	315	315	Lingayan Gulf, Luzon	Asteroidea of the North Pacific and Adjacent Waters Vol 2, ECHINODERM FAUNA OF THE SOUTH CHINA SEA: AN INVENTORY AND ANALYSIS OF DISTRIBUTION PATTERNS, An index of names of recent Asteroidea - Part 4: Forcipulatida and Brisingida
Brisingidae	Astrostephane	moluccana	Astrostephane moluccana	210	1123	NE NZ, Bay of Plenty N, CW NZ, Challenger Plateau, N NZ, S Norfolk Ridge, Kermadec Is, Phillippines	NIWA Echinodermata: Asteroidea Pt 3: Velatida, Spiulosida,Forcipulatida, Brisingida, Deep-Sea Echinoderms of New Zealand
Asteriidae	Astrostole	platei	Astrostole platei	0	160	Juan Fernandez Is, Desventuradas Is, Easter Island, San Ambrosio and San Felix Is	Asteroidea of the North Pacific and Adjacent Waters Vol 2, Distribution and dispersal of the genus Astrostole Fisher, 1923 (Echinodermata: Asteroidea), Initial assessment of coastal benthic communities in the Marine Parks at Robinson Crusoe Island, The East Pacific/South Pacific Boundary: New taxa and occurrences from Rapa Nui (Easter Island), New Caledonia and adjacent regions _x000D_
Asteriidae	Astrostole	rodolphi	Astrostole rodolphi	0	250	Kermadec, Norfolk and Lord Howe Is, N New Zealand, Point Danger, Queensland to Bondi	NIWA Echinodermata: Asteroidea Pt 3: Velatida, Spiulosida,Forcipulatida, Brisingida, Asteroidea of the North Pacific and Adjacent Waters Vol 2, Field Guide to Shallow Water Seastars of Australia
Asteriidae	Astrostole	scabra	Astrostole scabra	0	200	Throughout NZ including Chatham Is, Snares Is, E and SE Australia, Tasmania	NIWA Echinodermata: Asteroidea Pt 3: Velatida, Spiulosida,Forcipulatida, Brisingida, Asteroidea of the North Pacific and Adjacent Waters Vol 2, Echinodermata of the Snares islands, Southern New Zealand, Field Guide to Shallow Water Seastars of Australia
Goniasteridae	Atelorias	anacanthus	Atelorias anacanthus	935	1112	E Coast of Luzon and Gulf of Boni, Celebes	Starfishes of the Philippine Seas and Adjacent Waters, An Index of Names of Recent Asteroidea - Pt.2: Valvatida
Astropectinidae	Bathybiaster	loripes	Bathybiaster loripes	18	2754	S Brazil (33S) S to Falkland-Magellanic region, S Chile, Kerguelen Is, Falklands Plateau, Adelie Land, South Shetlands, South Georgia, South Orkneys, Bouvet Is, Ross Sea, Palmer Is, Shag Rock Bank	Starfishes of the Atlantic, Discovery Reports Vol XX Asteroidea
Astropectinidae	Bathybiaster	vexillifer	Bathybiaster vexillifer	223	3110	North Atlantic, Greenland to Spitsbergen and Norway. S to Cape Hatteras (35N in west), Bay of Biscay (44N in east) N Part of Barents Sea (78N) and Kara Seas, Laptev Sea E to 118, Cape Town	Sea Stars (Asteroidea) from the USSR Seas, The Echinoderms of Southern Africa
Goniasteridae	Bathyceramaster	elegans	Bathyceramaster elegans	1789	3335	Co-Axial Cone, President Jackson Seamount B and C. N Pacific Ocean to Alarcon Rise, Baja California to CocoS Island, Costa Rica, Bay of Panama	Deep-sea (>1000 m) Goniasteridae (Valvatida; Asteroidea) from the North Pacific, including an overview of Sibogaster, Bathyceramaster n. gen. and three new species
Goniasteridae	Bathyferdina	aireyae	Bathyferdina aireyae	91	408	Philippines, Vanuatu, Solomon Island, New Caledonia	Overview of the Ferdina-like Goniasteridae (Echinodermata: Asteroidea) including a new subfamily, three new genera and fourteen new species
Goniasteridae	Bathyferdina	caelator	Bathyferdina caelator			Ogasawara Islands	Sea Stars of Families Ophidiasteridae and Goniasteridae (Echinodermata:Asteroidea) from the Mesophotic Zone of the Ogasawara Islands, Including Two New Species
Poraniidae	Bathyporania	ascendens	Bathyporania ascendens	2450	2800	Davidson Seamount, North Pacific	New taxa and taxonomic revisions to the Poraniidae (Valvatacea; Asteroidea) with Comments on Feeding Biology
Freyellidae	Belgicella	racowitzana	Belgicella racowitzana	1301	2350	Southern Ocean, Ellsworth, Dronning Maud and Princess Elizabeth Lands	Résultats du voyage du S.Y. Belgica en 1897-1898-1899. Rapports scientifiques, An index of names of recent Asteroidea - Part 4: Forcipulatida and Brisingida
Caymanostellidae	Belyaevostella	hispida	Belyaevostella hispida	1650	1653	Macassar Strait, off NE Queensland	A review of the family Caymanostellidae (Echinodermata: Asteroidea) with the description of a new species of Caymanostella Belyaev and a new genus
Caymanostellidae	Belyaevostella	hyugaensis	Belyaevostella hyugaensis	406	911	Hyuga Basin, South of Japan	Belyaevostella hyugaensis, a new species of deep-sea asteroid (Asteroidea, Caymanostellidae) found on a sunken wood from off Southern Japan
Pterasteridae	Benthaster	eritimus	Benthaster eritimus			S Molokai Is, Hawaii	The Starfishes of the Hawaiian Islands
Pterasteridae	Benthaster	penicillatus	Benthaster penicillatus	1957	1957	N New Guinea, S of Admiralty Is	The Starfishes of the Hawaiian Islands
Pterasteridae	Benthaster	wyvillethomsoni	Benthaster wyvillethomsoni	5303	5303	Mid-north Pacific between Yokohama and San Francisco ~170E	The Starfishes of the Hawaiian Islands
Porcellanasteridae	Benthogenia	cribellosa	Benthogenia cribellosa	497	925	Philippines (8N to 124E), Cagayanes Is, Sulu Sea, Mindanao Sea	Galathea Report: Scientific Results of the Danish Deep-Sea Expedition Round the World 1950-52: The Porcellanasteridae, A Monographic Revision of an Abyssal Group of Sea-Stars, Starfishes of the Philippine Seas, ADAPTIVE STRATEGY OF THE PORCELLANASTERID SEA STARS
Benthopectinidae	Benthopecten	acanthonotus	Benthopecten acanthonotus	1157	2726	Southern California, Northern Coast of Oregon to P Guiones, Perhaps Galapagos	Starfishes of the Atlantic, Bathymetric Distribution of Sea Stars (Asteroidea) off the Northern Oregon Coast, Composition and distribution of the Central eastern Pacific echinoderms
Benthopectinidae	Benthopecten	claviger	Benthopecten claviger	1647	1950	Southern Bering Sea to S California Borderland	Sea Stars of British Colombia, Southeast Alaska and Puget Sound, Starfishes of the Atlantic, Bathymetric Distribution of Sea Stars (Asteroidea) off the Northern Oregon Coast, Composition and distribution of the Central eastern Pacific echinoderms
Benthopectinidae	Benthopecten	cognatus	Benthopecten cognatus	3050	3050	Panama Basin	Composition and distribution of the Central eastern Pacific echinoderms
Benthopectinidae	Benthopecten	folini	Benthopecten folini	2320	2340	Between Cape Verde Is and Cap Blanc (19N, 20W)	Starfishes of the Atlantic
Benthopectinidae	Benthopecten	heteracanthus	Benthopecten heteracanthus	2312	2312	African side of Gulf of Aden	Asteroidea. Scientific Reports, John Murray Expedition 1933-1934
Benthopectinidae	Benthopecten	indicus	Benthopecten indicus	836	1077	Laccadives Sea, East Coast of Sri Lanka	An account of the Deep-Sea Asteroidea collected by the Royal Indian Marine Survey Ship Investigator
Benthopectinidae	Benthopecten	moluccanus	Benthopecten moluccanus	763	795	Molucca Passage	Starfishes of the Philippine Seas and Adjacent Waters
Benthopectinidae	Benthopecten	munidae	Benthopecten munidae	203	740	C and S New Zealand, S of Campbell Plateau and Bounty Platform	NIWA - Echinodermata:Asteroidea, Order Paxillosida/Notomyotida, An Index of Names of Recent Asteroidea - Part 1: Paxillosida + Notomyotida
Benthopectinidae	Benthopecten	mutabilis	Benthopecten mutabilis	2870	2870	Off Prince of Wales Is, British Colombia	Sea Stars of British Colombia, Southeast Alaska and Puget Sound, Starfishes of the Atlantic
Benthopectinidae	Benthopecten	pectinifer	Benthopecten pectinifer	1571	2323	California, Guyamas Basin and basins of Panama and the Galapagos ridge	Echinoderm Fauna of the Galapagos Islands, Composition and distribution of the Central eastern Pacific echinoderms
Benthopectinidae	Benthopecten	pedicifer	Benthopecten pedicifer	2926	3474	Cape Agulhas area, W of Crozet Is	The Echinoderms of Southern Africa
Benthopectinidae	Benthopecten	pentacanthus	Benthopecten pentacanthus	732	732	Bay of Plenty, North Island, New Zealand	NIWA - Echinodermata:Asteroidea, Order Paxillosida/Notomyotida, Deep-Sea Echinoderms of New Zealand
Benthopectinidae	Benthopecten	pikei	Benthopecten pikei	327	1815	New Zealand region 34-53N, N New Zealand, Lord Howe Rise, Chatham Rise to Campbell Plateau and Bounty Plateau	NIWA - Echinodermata:Asteroidea, Order Paxillosida/Notomyotida
Benthopectinidae	Benthopecten	polyctenius	Benthopecten polyctenius	1472	1472	Gulf of Boni, Celebes, Indonesia	Starfishes of the Philippine Seas and Adjacent Waters, An Index of Names of Recent Asteroidea - Part 1: Paxillosida + Notomyotida
Benthopectinidae	Benthopecten	rhopalophorus	Benthopecten rhopalophorus	418	418	Southern Sea of Okhotsk	Sea Stars (Asteroidea) of the USSR Seas
Benthopectinidae	Benthopecten	semisquamatus	Benthopecten semisquamatus	1030	3043	Bay of Bengal - Andaman Islands, South Japan	Indian Deep-Sea Asteroidea - Steamer 'Investigator', Compendium of Biota of the Bay of Bengal, An Index of Names of Recent Asteroidea - Part 1: Paxillosida + Notomyotida
Benthopectinidae	Benthopecten	simplex	Benthopecten simplex	1175	3757	From E and SE Cape Cod (42-40N, 63-66W), Gulf of Mexico, Colombia, Guyana Basin, S and SW Iceland and Rockall Trough (57N, 10W), S to Gulf of Guinea from off Gabon N and W to near Ghana	Starfishes of the Atlantic, West Indian Starfishes
Benthopectinidae	Benthopecten	spinosissimus	Benthopecten spinosissimus	780	2000	S and SW of Iceland and off Ascension Is	Starfishes of the Atlantic
Benthopectinidae	Benthopecten	spinosus	Benthopecten spinosus	1056	3700	NW Cap Blanc, East of USA from 43N S to Guyana Basin (8N 56W), Not Gulf of Mexico or Caribbean, Rekyavik Ridge and Charlie Gibbs Fracture Zone	Starfishes of the Atlantic, Deep-sea fauna of European seas: An annotated species check-list of benthic invertebrates living deeper than 2000 m in the seas bordering Europe. Asteroidea
Benthopectinidae	Benthopecten	spinuliger	Benthopecten spinuliger	1618	2323	Gulf of Panama. Galapagos and Cocos Ridges	Echinoderm Fauna of the Galapagos Islands, Composition and distribution of the Central eastern Pacific echinoderms
Benthopectinidae	Benthopecten	styracius	Benthopecten styracius	1648	1648	Macassar St	Starfishes of the Philippine Seas and Adjacent Waters
Benthopectinidae	Benthopecten	violaceus	Benthopecten violaceus	2195	2195	Laccadive Sea	Indian Deep-Sea Asteroidea - Steamer 'Investigator'
Asteriidae	Bernasconiaster	pipi	Bernasconiaster pipi	997	1398	Mar del Plata Submarine Canyon Region	Reproduction and description of a new genus and species of deep-sea asteriid sea star (Echinodermata; Asteroidea) from the southwestern Atlantic
Astropectinidae	Blakiaster	conicus	Blakiaster conicus	168	366	Florida, Gulf of Mexico, West Indies, Alabama, Cuba, Belize, Grenada	Starfishes of the Atlantic, West Indian Starfishes, A descriptive monograph of Japanese Asteroidea. 1
Astropectinidae	Bollonaster	pectinatus	Bollonaster pectinatus	0	280	Portland, Victoria, Port Jackson, Bass Strait, Port Philip, South Australia, Great Australian Bight, Tasmania	The Echinoderm Fauna of Australia, Epifaunal assemblages of the eastern Great Australian Bight: Effectiveness of a benthic protection zone in representing regional biodiversity, Field Guide to Shallow Water Seastars of Australia
Oreasteridae	Bothriaster	primigenius	Bothriaster primigenius	2	45	Tropical Indo-west Pacific, Guam, Timor, Maldives, Indonesia, Philippines, Papua New Guinea, Solomon Is, Broadhurst reef off Townsville, Queensland	The Asteroidea, Echinoidea, and Holothuroidea (Echinodermata) of the Mariana Islands , Sea Stars and Their Macrosymbionts in the Bay of Nhatrang, Southern Vietnam, Über die Gattung Oreaster und Verwandte, Field Guide to Shallow Water Seastars of Australia
Brisingidae	Brisinga	alberti	Brisinga alberti	583	1000	French frigate shoals, Ni'hau and Kauai Is, Hawaii	The Starfishes of the Hawaiian Islands
Brisingidae	Brisinga	analoga	Brisinga analoga	40	750	Palawan Passage, Philippines	Starfishes of the Philippine seas and adjacent waters, Echinoderm fauna of the South China Sea: an inventory and analysis of distribution patterns, An index of names of recent Asteroidea - Part 4: Forcipulatida and Brisingida
Brisingidae	Brisinga	andamanica	Brisinga andamanica	741	741	Andaman Sea	Indian Deep-Sea Asteroidea - Steamer 'Investigator', An index of names of recent Asteroidea - Part 4: Forcipulatida and Brisingida
Brisingidae	Brisinga	bengalensis	Brisinga bengalensis	1026	1026	Bay of Bengal	Indian Deep-Sea Asteroidea - Steamer 'Investigator', An index of names of recent Asteroidea - Part 4: Forcipulatida and Brisingida
Brisingidae	Brisinga	chathamica	Brisinga chathamica	309	1498	E Coast of C and S NZ, East Cape, Chatham Rise, Bounty Is	NIWA Echinodermata: Asteroidea Pt 3: Velatida, Spiulosida,Forcipulatida, Brisingida
Brisingidae	Brisinga	costata	Brisinga costata	1161	2377	George's Bank, NE of Cape Cod to Venezuela	Starfishes of the Atlantic, New records of brisingidan asteroids (Asteroidea: Brisingida) in eastern Canada, An index of names of recent Asteroidea - Part 4: Forcipulatida and Brisingida
Brisingidae	Brisinga	cricophora	Brisinga cricophora	360	1340	Cape town area and Port Elizabeth Area, West Indies, S part of N American Basin, Virgin Is, Bahamas, Sargasso Sea	The Echinoderms of Southern Africa, Starfishes of the Atlantic, An index of names of recent Asteroidea - Part 4: Forcipulatida and Brisingida
Brisingidae	Brisinga	endecacnemos	Brisinga endecacnemos	183	2220	Southern Norway to Cape Verde area	Starfishes of the Atlantic
Brisingidae	Brisinga	eucoryne	Brisinga eucoryne	686	1358	Palawan Passage, Philippines, Salas y Gómez Ridge/Nazca Ridge	Environmental Drivers of Mesophotic Echinoderm Assemblages of the Southeastern Pacific Ocean, New east Indian starfishes. Proceedings of the Biological Society of Washington.
Brisingidae	Brisinga	evermanni	Brisinga evermanni	731	1000	Kauai Is, Hawaii	The Starfishes of the Hawaiian Islands, An index of names of recent Asteroidea - Part 4: Forcipulatida and Brisingida
Brisingidae	Brisinga	gunni	Brisinga gunni	1023	1023	Konkan Coast	Indian Deep-Sea Asteroidea - Steamer 'Investigator', An index of names of recent Asteroidea - Part 4: Forcipulatida and Brisingida
Brisingidae	Brisinga	hirsuta	Brisinga hirsuta	640	2525	Iberian Basin, Gulf of Guinea	Starfishes of the Atlantic
Brisingidae	Brisinga	insularum	Brisinga insularum	1907	1907	Laccadive Sea	Indian Deep-Sea Asteroidea - Steamer 'Investigator', An index of names of recent Asteroidea - Part 4: Forcipulatida and Brisingida
Brisingidae	Brisinga	panopla	Brisinga panopla	513	1136	Niihau, Molokai, Kauai Is, Hawaii, Oahu	The Starfishes of the Hawaiian Islands, A new species of Brisingenes from the Hawaii undersea military munitions assessment area with an overview of Hawaiian brisingid in situ video observations and functional morphology of subambulacral spines (Forcipulatacea; Asteroidea), An index of names of recent Asteroidea - Part 4: Forcipulatida and Brisingida
Brisingidae	Brisinga	parallela	Brisinga parallela	1039	1136	Laccadive Sea, off Colombo	An account of the Deep-Sea Asteroidea collected by the Royal Indian Marine Survey Ship Investigator, An index of names of recent Asteroidea - Part 4: Forcipulatida and Brisingida
Brisingidae	Brisinga	synaptoma	Brisinga synaptoma	768	3176	Deep Water off British Colombia, 52.39N, 132.38W to Mendocina Ridge	Sea Stars of British Colombia, Southeast Alaska and Puget Sound, Asteroidea of the North Pacific and Adjacent Waters Vol 2, Checklist of the Echinoderms of British Columbia (April 2007), Cobb Seamount Species Inventory , An index of names of recent Asteroidea - Part 4: Forcipulatida and Brisingida
Brisingidae	Brisinga	tasmani	Brisinga tasmani	480	2470	W Central and S New Zealand from 40S tp 47S	NIWA Echinodermata: Asteroidea Pt 3: Velatida, Spiulosida,Forcipulatida, Brisingida
Brisingidae	Brisinga	trachydisca	Brisinga trachydisca	640	1472	Between Leyte and Mindanao, Philippines, Zanzibar	New east Indian starfishes. Proceedings of the Biological Society of Washington, Scientific Reports, John Murray Expedition 1933-1934, An index of names of recent Asteroidea - Part 4: Forcipulatida and Brisingida
Brisingidae	Brisingaster	robillardi	Brisingaster robillardi	20	1220	Nr Norfolk Is, N Tasman Sea, W Australia, N Caledonia, Japan, Mauritius - probably also SA	NIWA Echinodermata: Asteroidea Pt 3: Velatida, Spiulosida,Forcipulatida, Brisingida
Brisingidae	Brisingenes	anchista	Brisingenes anchista	990	1815	Buton Strait, Celebes, New South Wales and Tasmania	https://collections.museumsvictoria.com.au/specimens/1238104, Starfishes of the Philippine seas and adjacent waters
Brisingidae	Brisingenes	mimica	Brisingenes mimica	1022	1118	Buton Strait, Celebes, Philippines	New east Indian starfishes. Proceedings of the Biological Society of Washington, An index of names of recent Asteroidea - Part 4: Forcipulatida and Brisingida
Brisingidae	Brisingenes	multicostata	Brisingenes multicostata	338	3186	George's Bank to Tongue of the Ocean, Bahamas, NE Atlantic	Starfishes of the Atlantic, Submersible observations of the invertebrate fauna on the continental-slope southwest of ireland (ne atlantic-ocean)
Brisingidae	Brisingenes	plurispinula	Brisingenes plurispinula	694	794	Between Sulawesi and West Nusa, Flores Sea	Four new species and one new subspecies of Asteroidea (Echinodermata) collected by the “Siboga” Expedition in the Indo-Malayan region
Ophidiasteridae	Bunaster	lithodes	Bunaster lithodes	0	10	Apo Reef, Mindoro St, Philippines, Paracel Is, S China Sea	Starfishes of the Philippine Seas and Adjacent Waters, The Echinoderm Fauna of Torres Strait, An Index of Recent Names of the Asteroidea: Pt.2: Valvatida
Ophidiasteridae	Bunaster	ritteri	Bunaster ritteri	0	54	Xisha, Paracel Is, Philippines, Indonesia and Timor Sea, Amboina (Indonesia), Papua New Guinea, Ashmore Reef, Cartier Reef	The Echinoderms of Southern China, The Echinoderm Fauna of Torres Strait, A revision of the echinoderm genus Bunaster (Asteroidea: Ophidiasteridae), Field Guide to Shallow Water Seastars of Australia, Echinoderm Fauna of the South China Sea: An inventory and analysis of distribution patterns, Zoological Catalogue of Australia 33: Echinodermata
Ophidiasteridae	Bunaster	uniserialis	Bunaster uniserialis	0	25	Mer, Murray Is, Torres St, Lord Howe Is, Great Barrier Reef, Madang, Papua New Guinea, Osprey Reef in Coral Sea	The Echinoderm Fauna of Australia, The Echinoderm Fauna of Torres Strait, A revision of the echinoderm genus Bunaster (Asteroidea: Ophidiasteridae), Field Guide to Shallow Water Seastars of Australia, Zoological Catalogue of Australia 33: Echinodermata
Ophidiasteridae	Bunaster	variegatus	Bunaster variegatus	0	190	SW Australia from Shark Bay to WSW Cape Leeuwin	The Echinoderm Fauna of Australia, A revision of the echinoderm genus Bunaster (Asteroidea: Ophidiasteridae), Field Guide to Shallow Water Seastars of Australia
Zoroasteridae	Bythiolophus	acanthinus	Bythiolophus acanthinus	1022	1022	Celebes (Sulawesi), Indonesia	Phylogeny of the Zoroasteridae (Zorocallina; Forcipulatida): Evolutionary events in deep-sea Asteroidea displaying Palaeozoic features
Asteriidae	Caimanaster	acutus	Caimanaster acutus	193	193	Southern Ocean, off Enderby Land	Asteroidea. B.A.N.Z. Antarctic Research Expedition 1929-1931.
Goniasteridae	Calliaster	acanthodes	Calliaster acanthodes	130	411	Mossel Bay , Port Elizabeth, Durban Area	The Echinoderms of Southern Africa, An Index of Names of Recent Asteroidea - Pt.2: Valvatida
Goniasteridae	Calliaster	baccatus	Calliaster baccatus	9	146	False Bay, Cape Agulhas Area, Mossel Bay, Port Elizabeth, S Africa	The Echinoderms of Southern Africa
Goniasteridae	Calliaster	chaos	Calliaster chaos	350	350	Mascarene Is	New genera, species and occurrence records of Goniasteridae (Asteroidea; Echinodermata) from the Indian Ocean
[truncated: 1,359 more rows]
